# Supplementary material for: Genome-wide association study reveals genetic basis and candidate genes for chlorophyll content of leaves in maize (Zea mays L.)
Source: PeerJ. 2024 Oct 7;12:e18278. doi: 10.7717/peerj.18278 (PMC11466220; doi:10.7717/peerj.18278)
Supplement: Supplemental Information 1 — Figure S1: Correlation analysis for the CCFSS and CCEFS of maize lines in different environments. *** represents the significant correlation with p-value < 0.001. CCFSS and CCEFS represent chlorophyll contents of fifth leaves at seedling stage and ear leaves at filling stage, respectively.; Figure S2: Heat map of the expression patterns of 177 candidate genes. The value used in the figure is the log10(Exp +1) conversion ratio of the counts of standardized PRKM in different maize tissues in various development stages. Columns and rows are clustered according to expression similarity. Compared with different periods of a specific gene, blue, yellow, and red colors represent higher, moderate, and lower expression, respectively. Table S1: Information of 334 maize lines. Table S2: Significantly associated SNPs detected by the MLM model; Table S3: Candidate genes for 15 CC-related SNPs; Table S4: Top 20 gene ontology terms; Table S5: Top 20 KEGG pathways; Table S6: Variations of eight hub candidate genes; Table S7: Significant markers identified in gene-based association analysis; Table S8: Expression levels of eight hub candidate genes. [file peerj-12-18278-s001.zip › Supplementary Files/Table S1.xlsx]

## Sheet: Sheet1
Table S1. Information of 334 maize lines
Taxa	Tropical	PA	PB	Reid	BSSS	North	Germplasm	Name	Pedigree	GrainType
SCL001	0.7301	0.0534	0.0164	0.001	0.1979	0.0012	Tropical	F19	Derived from CIMMYT germplasm	Dent		Dent	207	0.61976
SCL002	1	0	0	0	0	0	Tropical	F06	Derived from suwan germplasm	Filint		Filint	103	0.308383
SCL003	0	0	0	0.5509	0	0.4491	Reid	Zheng58	Ye478 mutant	Dent		Flour	24	0.0718563
SCL004	0.3363	0.0518	0.0002	0.0004	0.0766	0.5347	North	Chang7-2	Wei95×Huangzaosi//S901	Dent
SCL005	0.7063	0.0898	0.0432	0.0022	0.0108	0.1476	Tropical	S273	Derived from suwan germplasm	Filint
SCL006	0.7836	0.0116	0.1054	0.003	0.0148	0.0816	Tropical	Su1611	Derived from suwan germplasm	Dent
SCL007	0.7469	0.0006	0.0088	0.0158	0.0484	0.1796	Tropical	YA8201	Brazilian hybrid AGROLERES1051	Dent
SCL008	0.9878	0	0.0022	0.0068	0.0016	0.0016	Tropical	5311	Derived from suwan germplasm	Filint
SCL009	0.956	0	0.0412	0.0008	0.002	0	Tropical	CTL26	Derived from suwan germplasm	Filint
SCL010	0.9568	0.0006	0.004	0.0014	0.0002	0.037	Tropical	5Gong	515 / Gongza-1	Filint
SCL011	0.8473	0.0078	0.039	0.0074	0.0166	0.0818	Tropical	21A	Derived from Tropical germplasm	Dent
SCL012	0.9384	0	0.015	0.0088	0.0012	0.0366	Tropical	SN8-1-1	Derived from suwan germplasm	Filint
SCL013	0.5935	0.0142	0.0018	0.018	0.0398	0.3327	Tropical	Jiao51	Guizhou landrace Jiaomaerhuangzao	Filint
SCL014	0.1258	0.3461	0.0238	0.0394	0.003	0.4619	North	V37	V37	Dent
SCL015	0.107	0.0078	0.1194	0.4503	0.0682	0.2474	Reid	Mian7317	Mian7317	Filint
SCL016	0	0.8579	0.0002	0.1419	0	0	PA	Mian723	P953 × 698-3	Dent
SCL017	0.1042	0.017	0.0002	0.004	0.2592	0.6154	North	7041-5	Derived from Yogoslavic hybrid SC704	Flour
SCL018	0	0.4467	0.0472	0.001	0.0911	0.414	PA	NZ013-1	Neizi013-1-1	Filint
SCL019	0.0928	0.2014	0.1312	0.0174	0.0896	0.4676	North	Yu561	Nongda202 × 095	Dent
SCL021	0.089	0.6627	0.0182	0.0142	0.2126	0.0032	PA	K169R	Derived from American hybrid 3163	Dent
SCL023	0.9566	0	0.041	0.0004	0.002	0	Tropical	M14	M14	Filint
SCL024	0.2255	0.4318	0.2991	0.007	0.0364	0.0002	PA	Y8G	Derived from American hybrid Y8G61	Dent
SCL025	0.1895	0.0376	0.5467	0.0004	0.1147	0.1111	PB	B151	Derived from Pioneer unknown hybrid	Dent
SCL026	0	1	0	0	0	0	PA	618	Derived from Pioneer unknown hybrid	Dent
SCL027	0	0	1	0	0	0	PB	141	Derived from Pioneer hybrid 78599	Flour
SCL028	0.8824	0.0006	0.028	0.0014	0.0254	0.0622	Tropical	ShuangM9	M9 × M9B	Filint
SCL029	0.0006	0.4224	0.0354	0.3382	0	0.2034	PA	P953	Derived from hybrid 95-3	Filint
SCL030	0.1586	0.0738	0.0264	0.3546	0.1278	0.2588	Reid	LN8	478 improved line	Dent
SCL031	0.2374	0.3867	0.3217	0.0536	0.0004	0.0002	PA	HZ127-7	Derived from American hybrid Y8G61	Dent
SCL032	0.0556	0.0238	0.1222	0.6793	0.018	0.1012	Reid	En1824	En1824	Dent
SCL033	0.1186	0.2517	0.2765	0.203	0.1462	0.004	PB	ZYDH381-1	ZYDH381-1	Dent
SCL034	0.0588	0.008	0.0256	0.6199	0.0306	0.2571	Reid	Su95-1	Ye478 × Ji183	Dent
SCL035	0	0	1	0	0	0	PB	De2010-1	De2010-1	Dent
SCL036	0.1138	0.0012	0.5015	0.0314	0.0002	0.3519	PB	End28	78599 improved lines	Dent
SCL038	0.4465	0	0.5533	0	0.0002	0	PB	Mian715	Hybrid CGT-15	Dent
SCL039	0.122	0.469	0.0008	0.3301	0	0.078	PA	BS08-565	BS08-565	Dent
SCL041	0	0.0862	0.0116	0.3027	0.2835	0.3161	North	21209	21209	Dent
SCL042	0.0006	0.007	0.5498	0.0004	0.0002	0.442	PB	De12	De12	Dent
SCL043	0.2357	0.1567	0.0548	0.1959	0.1102	0.2467	North	TD1	478 improved line	Dent
SCL045	0.1299	0	0.1597	0.0022	0.0664	0.6418	North	Jing07-4	Qujing landrace	Filint
SCL046	0.0322	0.238	0.0582	0.4107	0.088	0.1728	Reid	M89	K22 improved line	Flour
SCL047	0.1947	0.4182	0.3333	0.0292	0.0236	0.001	PA	H127RE	American hybrid Y8G61	Dent
SCL048	0.5446	0.1265	0.0916	0.061	0.0678	0.1086	Tropical	MH9	Derived from Mohuang9 population	Flour
SCL049	0.0938	0.027	0.0002	0.475	0.0408	0.3632	Reid	NZ925	NZ925	Dent
SCL050	0.086	0.0006	0.1964	0.004	0.0924	0.6205	North	BS1074	BS1074	Dent
SCL051	0.2237	0.1657	0.0476	0.1877	0.1184	0.2569	North	Lin-1	478 improved line	Filint
SCL052	0.1158	0.2022	0.1268	0.0434	0.081	0.4309	North	Yu9537	095 × S37	Dent
SCL053	0.0134	0.0984	0.2921	0.0874	0.1026	0.406	North	JF52-3	JF52-3	Filint
SCL054	0.3177	0.0378	0.0002	0.1026	0.0714	0.4702	North	S7913	S7913	Dent
SCL055	0	0	1	0	0	0	PB	DH29	Derived from Pioneer hybrid 78599	Flour
SCL056	0	0.0016	0.1053	0.0378	0	0.8553	North	Mo17	C103 × 187-2	Dent
SCL058	0.9108	0.002	0.0242	0.0014	0.0024	0.0592	Tropical	S5003	Derived from suwan germplasm	Dent
SCL059	0.1954	0.5293	0.0844	0.0004	0.0578	0.1326	PA	2142	Foreign hybrid Y7864	Filint
SCL060	0.0314	0.0714	0.078	0.0022	0.1702	0.6468	North	205-11	Foreign hybrid Y7865F2 × Qi205	Flour
SCL062	0.1192	0	0.2174	0.4144	0.0002	0.2488	Reid	N54-3	N54-3	Dent
SCL063	0.819	0.002	0.0018	0.0536	0.005	0.1186	Tropical	LSC117	Derived from Mobai1	Dent
SCL064	0.0062	0.0894	0.5636	0.1951	0.0466	0.0992	PB	LSC107	87-1 × 86-1	Dent
SCL065	0.2683	0.062	0.0002	0	0.0186	0.6509	North	Nan09530	095 × Zi330	Flour
SCL066	0.1068	0.7817	0.0002	0	0.1104	0.0008	PA	98-3	698-3 × 81565 // 698-3	Dent
SCL067	0.1472	0.0478	0.1176	0.3003	0.0006	0.3865	North	M232	65232/P6C3 // 65232	Filint
SCL068	0	0	0	0.828	0.172	0	Reid	Du321	American hybrid 3382	Dent
SCL069	0.0002	0.0006	0.5147	0.0394	0.2514	0.1937	PB	Chuan273	(Foreign hybrid 785783 × QPM69 population)BC2	Filint
SCL070	0.0974	0.077	0.0048	0.034	0.0826	0.7043	North	Nan381	Ai351/B9001 // Ai351BC2	Filint
SCL071	0	0	0.4476	0.5524	0	0	Reid	7854	Ye478 × 156	Dent
SCL072	0.8709	0	0.0364	0.0168	0.0036	0.0722	Tropical	18-9-101	Nan99 / Nan70-3 Nanxiao18	Dent
SCL073	0.9546	0	0.044	0.0008	0.0004	0.0002	Tropical	ZY2247	ZY2247	Dent
SCL074	0.1542	0.5381	0.2024	0.048	0.0466	0.0108	PA	Q78	Q78	Filint
SCL075	0.6114	0.091	0.0016	0.0798	0.1376	0.0786	Tropical	Nan637	Nan637	Dent
SCL076	0.0006	0.025	0.8194	0.0802	0.0018	0.073	PB	Nan202	Zong3 / Niu2-1	Dent
SCL077	0	0	0.9996	0	0.0002	0.0002	PB	78599-211	Derived from Pioneer hybrid 78599	Filint
SCL078	0.5279	0.0484	0.001	0.1142	0.3061	0.0024	Tropical	YA3237	Zheng32 × S37	Dent
SCL079	0.2485	0.0354	0.0002	0.2166	0.0768	0.4225	North	JS0251	Dan85566/E28 second circle line	Dent
SCL080	0.5342	0.0018	0.0014	0.0602	0.1886	0.2138	Tropical	W284	W284	Dent
SCL081	0.134	0.0028	0.001	0.8614	0	0.0008	Reid	Zheng28	Zheng28	Flour
SCL082	0	0	0	0.4466	0.5534	0	BSSS	Zheng22	E28/Duqing second circle line	Flour
SCL083	0.9436	0	0.036	0.0024	0.0178	0.0002	Tropical	Zheng99	Zheng99	Filint
SCL084	0.0942	0.0016	0.8248	0	0.0138	0.0656	PB	Dan3130	Derived from Pioneer hybrid 78599	Dent
SCL085	0.8215	0.0068	0.005	0.0018	0.0442	0.1207	Tropical	LC955	LC955	Filint
SCL086	0.0334	0	0.8002	0.0914	0.0404	0.0346	PB	Dan599	Derived from Pioneer hybrid 78599	Filint
SCL087	0.7996	0.0106	0.0086	0.006	0.0758	0.0994	Tropical	LJ-2	American hybrid Liaojian	Dent
SCL088	0.1238	0	0.5406	0	0.2899	0.0456	PB	Liao68	Unknown	Filint
SCL089	0	0	0.0008	0.8038	0.171	0.0244	Reid	Liao7996	7922 / D9046	Dent
SCL090	0	0.4351	0	0.0004	0.3156	0.2489	PA	Liao3053	(7922 × B68) / 5003	Dent
SCL091	0.0328	0	0	0.7749	0.1275	0.0648	Reid	Liao5144	7922 / 5003	Dent
SCL092	0	0	0	0.964	0.036	0	Reid	Liao7890	7922 / 8001	Dent
SCL093	0.0914	0.1034	0.0118	0.082	0.3808	0.3307	BSSS	Liao2379	Liao2379	Dent
SCL094	0.016	0.1632	0.0972	0.0492	0.0622	0.6123	North	Wa138	Luda Red bone germplasm	Dent
SCL095	0.1478	0.0484	0.1046	0.0752	0	0.6241	North	Ji1037	Mo17 / suwan1 // MO17	Dent
SCL096	0	0.0464	0.0378	0.6957	0.0142	0.2059	Reid	TS6278	TS6278	Dent
SCL097	0	0.0006	0.9672	0	0.032	0.0002	PB	ZM28	ZM28	Flour
SCL098	0	0	1	0	0	0	PB	891	Derived from Pioneer hybrid 78599	Filint
SCL099	0.0548	0.2493	0.0002	0.6265	0.0002	0.069	Reid	K22	K11 × Ye478	Filint
SCL100	0.0814	0	0.3788	0.4802	0.0586	0.001	Reid	Dan9046	7922 × 5003	Dent
SCL101	0	0	0	0	1	0	BSSS	PHB09	American inbred line，Reid population	Filint
SCL102	0.0006	0.0642	0.001	0.1276	0.4915	0.3151	BSSS	CN9802	American inbred line，Reid population	Flour
SCL103	0.0912	0.0912	0.3463	0	0.0804	0.3909	North	Dan598	Dan598	Flour
SCL104	0	0	1	0	0	0	PB	Shen135	Derived from Pioneer hybrid 78599	Filint
SCL105	0	0.0016	0.4313	0.0188	0.3129	0.2354	PB	Shen136	Derived from Pioneer hybrid 78599	Filint
SCL106	0	0	1	0	0	0	PB	Shen137	Derived from Pioneer hybrid 6JK111	Dent
SCL107	0.0002	0	0.9528	0.0138	0.0222	0.011	PB	SH15	Derived from Pioneer hybrid 78599	Filint
SCL108	0.0448	0.1746	0.6573	0.1228	0.0002	0.0002	PB	871	Derived from Pioneer hybrid 87001	Dent
SCL109	0	0	1	0	0	0	PB	P138	Derived from Pioneer hybrid 78599	Flour
SCL110	0	0	1	0	0	0	PB	Qi319	Derived from Pioneer hybrid 78599	Dent
SCL111	0	0	0.9862	0	0.0002	0.0136	PB	178	Derived from Pioneer hybrid 78599	Filint
SCL112	0.2422	0.1294	0.0028	0.004	0.1126	0.509	North	7327	7327	Dent
SCL113	0	1	0	0	0	0	PA	YS0	YS0	Dent
SCL114	0	0	0	1	0	0	Reid	Ye478	U8112 × Shen5003	Dent
SCL115	0	1	0	0	0	0	PA	698-3	Derived from Pioneer hybrid 78599	Flour
SCL116	0.182	0.0824	0.5638	0.015	0.1452	0.0116	PB	JH961	Derived from Pioneer hybrid 78599	Dent
SCL117	0	0	1	0	0	0	PB	JH59	Derived from Pioneer hybrid 78599	Filint
SCL118	0.1478	0.0458	0.0376	0.0004	0.3645	0.4039	North	Qi205	vAi141 × Zhongxi017/QPM70	Dent
SCL119	0	0	0	0	0.0004	0.9996	North	Dan340	White bone Lu9 × glume maize	Filint
SCL120	0.1795	0.1805	0.1625	0.0696	0.0002	0.4078	North	CA211	CA211	Filint
SCL121	0	0.0564	0.1012	0.0004	0.5518	0.2902	BSSS	DYS	DYS	Dent
SCL122	0.0863	0.0086	0	0.4899	0.3754	0.0398	Reid	Liao6082	5003、7922、U8112、Zheng32、N-46、B73 integrative line	Dent
SCL123	0.0474	0	0.0168	0.636	0.0814	0.2183	Reid	Lu2458	Lu2458	Dent
SCL124	0.0366	0.0052	0.0206	0.3136	0.3184	0.3056	BSSS	Ji477	Mo17 radiation	Filint
SCL125	0.012	0.0132	0.0006	0.5864	0.3828	0.005	Reid	Zheng29	Zheng29	Dent
SCL126	0.1414	0.1148	0.1436	0.0876	0.0526	0.46	North	ZH64	Derived from Pioneer hybrid 64	Dent
SCL127	0.0534	0.1598	0.2985	0.0026	0.2392	0.2464	PB	H921	78599 × (6166 + 6066 + 6165)	Filint
SCL128	0.0796	0	0.011	0.4656	0	0.4438	Reid	1572	5003 × Luda Red bone line	Dent
SCL129	0	0	0.0642	0.4242	0.0008	0.5108	North	Ji992	Ji992	Dent
SCL130	0.0828	0.0434	0.064	0.4648	0.0002	0.3447	Reid	9614	Tropical germplasm	Filint
SCL131	0.086	0	0.1303	0.2161	0.1839	0.3838	North	434	434	Filint
SCL132	0.2004	0.0786	0.1662	0.2354	0.0408	0.2787	North	H10	Tropical germplasm	Dent
SCL133	0.3437	0.0006	0.1964	0.0018	0.1486	0.3089	Tropical	4379	4379	Dent
SCL134	0.1694	0	0.0008	0.0018	0.1278	0.7003	North	4011	Derived from landrace	Dent
SCL135	0.1952	0.0002	0.0562	0.4627	0.0002	0.2855	Reid	HuangC	(Huangxiao162 × Zi330 / 02) × Tuxpeno	Dent
SCL136	0.03	0.002	0.0238	0.9366	0.0002	0.0074	Reid	Tie7922	American hybrid 3382	Dent
SCL137	0.2272	0.0858	0.2264	0.1804	0.023	0.2572	North	9HT1804	9HT1804	Dent
SCL138	0.1311	0.1527	0.043	0.3609	0.0906	0.2217	Reid	M165	M165	Dent
SCL139	0.9558	0	0.0416	0.0004	0.0022	0	Tropical	H21	Huangzaosi × H84	Filint
SCL140	0.1163	0.0018	0.0002	0.7306	0.0018	0.1493	Reid	4866	Ye478 improved line	Dent
SCL141	0.1712	0.1288	0.2056	0.0004	0.219	0.2749	North	07G83	07G83	Dent
SCL142	0.1962	0.4188	0.3352	0.0254	0.0238	0.0006	PA	LJS-1	LJS-1	Dent
SCL143	0.7326	0.0546	0.0106	0.0022	0.1826	0.0174	Tropical	Yi99-19	Zhengda hybrid 99-19	Dent
SCL144	0.0728	0	0.9268	0	0.0002	0.0002	PB	LZM004	Tropical germplasm	Filint
SCL145	0.9984	0	0.0004	0.0004	0.0002	0.0006	Tropical	LZM05-1-1	Tropical germplasm	Filint
SCL146	0.916	0.0452	0.0164	0.0004	0.0002	0.0218	Tropical	LZM6-1-1	Tropical germplasm	Filint
SCL147	0.1489	0.1833	0.627	0.0338	0.0028	0.0042	PB	LZM025	Tropical germplasm	Filint
SCL148	0.5919	0.0006	0.0012	0.0004	0.0786	0.3273	Tropical	W8071	Tropical germplasm	Filint
SCL149	0.8126	0.0028	0.0016	0.0538	0.0058	0.1234	Tropical	M11	Derived from Mobai 1	Dent
SCL150	0.6251	0.0006	0.0018	0.0414	0.0876	0.2436	Tropical	1221CL8	1221CL8	Dent
SCL151	0.4944	0.0566	0.0038	0.0068	0.0728	0.3656	Tropical	QBII-1	1221CL13	Filint
SCL152	0.8193	0.0014	0.0018	0.0554	0.005	0.1171	Tropical	1221CL11	1221CL11	Filint
SCL153	0.0334	0.2102	0.0698	0.066	0.3985	0.222	BSSS	ML1108	ML1108	Dent
SCL154	0	0.9998	0	0	0	0.0002	PA	ML1120	ML1120	Dent
SCL155	0	0.1527	0.5062	0.1671	0.0308	0.1433	PB	W7475	12127475	Dent
SCL156	0.103	0.7013	0.1758	0.0004	0.0194	0.0002	PA	Liao147-8	Liao147-822411	Dent
SCL157	0.0616	0.0608	0.3151	0.1318	0.2673	0.1634	PB	PN0504-8	Derived from Pioneer hybrid PN0504	Filint
SCL158	0	0.0869	0.0002	0	0.6188	0.2942	BSSS	KS001	Derived from American hybrid X1141P	Dent
SCL160	0.0008	0.0488	0.1592	0.4571	0.111	0.223	Reid	5220-2	Unknown	Dent
SCL161	0.7145	0.0018	0.033	0.0614	0.0002	0.189	Tropical	SAM1001	Tropical germplasm TI5604	Filint
SCL162	0	0.0166	0.6549	0	0.044	0.2845	PB	SAM3001	Unknown hybrid 3001	Flour
SCL163	0	0.5739	0	0.4261	0	0	PA	975-12	698-3 / unknown inbred line	Dent
SCL164	0	0	1	0	0	0	PB	18-599	Derived from Pioneer hybrid 78599	Dent
SCL165	0.0006	0.034	0.5718	0.2279	0.1521	0.0136	PB	SCML202	（48-2 × 5003）space induced mutation × foreign hybrid	Dent
SCL166	0.1058	0.001	0.0002	0.4658	0.0712	0.3559	Reid	SCML1950	American hybrid 441950	Dent
SCL167	0.1062	0.3761	0.0934	0.0102	0.0018	0.4123	North	08-641	Derived from Pioneer hybrid Y78641	Flour
SCL168	0.4669	0.0594	0	0	0.0006	0.4731	North	48-2	（Mo17 / Dan340）// 6 unknown lines	Dent
SCL169	0	0.5366	0	0.4632	0.0002	0	PA	SCML103	698-3 / unknown line	Dent
SCL171	0	0.0002	0.424	0.3455	0.1745	0.0558	PB	SCML203	（48-2 × 5003）space induced mutation × foreign hybrid	Dent
SCL173	0.7782	0.002	0.0194	0.0044	0.0058	0.1902	Tropical	9LB050	9LB050	Filint
SCL174	0.0012	0.0918	0.3511	0.1524	0.1518	0.2517	PB	TM012	TM012	Dent
SCL175	0.2627	0.0706	0.383	0.006	0.0516	0.2261	PB	1323	Hybrid 1323	Dent
SCL176	0	0.6713	0	0.3147	0.014	0	PA	975-13	698-3 / unknown line	Dent
SCL177	0.001	0.1307	0.2898	0.1227	0.0977	0.3582	North	YZ15BC-2	YZ15BC-2	Filint
SCL178	0.0018	0.0256	0.2053	0.4718	0.0812	0.2143	Reid	SCML2054	Hybrid 2054	Dent
SCL179	0	0.1473	0.5202	0.1557	0.0294	0.1475	PB	10WRB115	10WRB115	Dent
SCL180	0	0.1958	0.0012	0.3942	0.039	0.3698	Reid	10WRA120	10WRA120	Dent
SCL181	0.0044	0.1284	0.0792	0.3725	0.2306	0.185	Reid	08WSC51	08WSC51-221	Dent
SCL182	0.3942	0.5596	0.0002	0	0.0002	0.0458	PA	08WSC179	08WSC179-31	Dent
SCL183	0.0006	0.4384	0.471	0.0874	0.0026	0	PB	08WSC187	08WSC187-211	Dent
SCL184	0.0724	0.004	0.7736	0.1066	0.0394	0.004	PB	08WSC200	08WSC200-11	Dent
SCL185	0.0744	0	0.5871	0.0386	0.1116	0.1884	PB	08WSC204	08WSC204-21	Dent
SCL186	0.0102	0.3964	0.249	0.0842	0.16	0.1002	PA	08WSC237	08WSC237-111	Dent
SCL187	0.2308	0.3894	0.3022	0.0718	0.0048	0.001	PA	08WSC257	08WSC257-122	Filint
SCL189	0.941	0.0078	0.0042	0.0296	0.0002	0.0172	Tropical	CIMMYT-1	CIMMYT-1	Dent
SCL191	0.1714	0.1838	0.3318	0.0098	0.023	0.2802	PB	GP66-1	Unknown	Filint
SCL192	0.918	0.0578	0.0014	0.0004	0.0002	0.0222	Tropical	S37	Derived from suwan1	Dent
SCL193	0.9998	0	0.0002	0	0	0	Tropical	T32	Derived from suwan germplasm	Dent
SCL195	0.0012	0.0128	0.0584	0.5821	0.086	0.2595	Reid	BJ005	BJ005	Dent
SCL196	0.0006	0.7251	0.1927	0	0.0812	0.0004	PA	2082-11	2082-11	Dent
SCL197	0.4273	0.2953	0.0256	0.1864	0.001	0.0644	Tropical	GD003	11GD003	Dent
SCL198	0.3417	0.1828	0.1832	0.0048	0.1272	0.1604	Tropical	03FLUSA10	American hybrid 03FLUSA10	Filint
SCL199	0.1758	0.0412	0.1406	0.1128	0.057	0.4727	North	XS021	XS021	Dent
SCL200	0.904	0.0178	0.018	0.0014	0.011	0.0478	Tropical	9HT1736	Unknown	Dent
SCL201	0.6788	0.0006	0.0026	0.0286	0.0853	0.2041	Tropical	81565	TuxpenoPBC15S1 ×（JinO3 × Huobai）	Dent
SCL202	0.5641	0	0.3246	0.0004	0.0174	0.0935	Tropical	ZD0502-23111	Hybrid ZD0502	Filint
SCL203	0.9938	0	0.001	0.0008	0.002	0.0024	Tropical	09YT20919	Tropical integrative line AP5	Filint
SCL204	0	0.0004	0.4922	0.4538	0.0016	0.052	PB	LH7556	LH7556	Dent
SCL205	0.1933	0.0412	0.1291	0.0806	0.0284	0.5274	North	Mian04185-4	Mian04185-43122	Filint
SCL206	0.1931	0.0152	0.0782	0.0304	0.0628	0.6202	North	Mian04185-8	Mian04185-8411	Dent
SCL208	0.23	0.0028	0.5004	0.0004	0.0474	0.219	PB	SCML2031	TF2031-2221	Dent
SCL209	0.4009	0.116	0.108	0.004	0.149	0.222	Tropical	TY30331-3	TY30331-35121	Dent
SCL210	0.4735	0.2532	0.1409	0.0344	0.0118	0.0863	Tropical	TY30331-2	TY30331-25111	Dent
SCL211	0	0	0.3962	0.415	0.0002	0.1887	Reid	QA	178/9782	Dent
SCL212	0.1599	0.4044	0.0002	0.0698	0.1012	0.2645	PA	KS003	Derived from integrative line	Dent
SCL213	0.034	0.2003	0.6955	0.0628	0.0002	0.0072	PB	HL5049	HL5049	Dent
SCL214	0.0024	0.2507	0.6875	0.0588	0.0002	0.0004	PB	HL5054	HL5054	Dent
SCL215	0.106	0.3762	0.092	0.011	0.002	0.4128	North	LLF-08	08-641 backcross improved line	Dent
SCL216	0	1	0	0	0	0	PA	ZD808-1	Hybrid ZD808	Dent
SCL217	0	0.3369	0.5311	0.1316	0.0002	0.0002	PB	510317	Hybrid 510317	Filint
SCL218	0.0006	0.0814	0.2414	0.0004	0.3457	0.3305	BSSS	Dan4245	Liao7980 / Dan598	Dent
SCL219	0	1	0	0	0	0	PA	PZ1010-2	PZ1010-2	Dent
SCL220	0.0272	0.1664	0.1834	0.0004	0.1492	0.4733	North	CMY093288	CMY093288	Dent
SCL221	0.7025	0.0018	0.1622	0.0052	0.0692	0.0592	Tropical	JD7275	Hybrid JD7275	Filint
SCL222	0	0.0584	0.4884	0.2729	0.0002	0.1801	PB	JY01-3	Hybrid JY01	Dent
SCL223	0.0602	0.004	0.01	0.0336	0.5983	0.2939	BSSS	Y0827	SN203 / SN204 / SC9911 / DK656 / CS9906 integrative line	Dent
SCL225	0.9576	0.0022	0.0012	0.0004	0.0002	0.0384	Tropical	Y1015	Tropical integrative line AP5	Dent
SCL226	0.9594	0	0.0022	0.0154	0.0016	0.0214	Tropical	Y1018	Tropical integrative line AP5	Dent
SCL227	0	0.3634	0.2048	0.4292	0.0024	0.0002	Reid	Y1021	Ye478 / 5003 / 7922 / Du32 / Cheng687 / 698-3 integrative line	Dent
SCL228	0.2413	0.366	0.1145	0.028	0.0903	0.1599	PA	Y1022	Ye478 / 5003 / 7922 / Du32 / Cheng687 / 698-3 integrative line	Dent
SCL229	0.0006	0.2122	0.4112	0.1488	0.1474	0.0798	PB	Y1032W	273 / CH01-1112 / 634-1112 / 698-3 / Cheng687 / 7932-1211 / 5003 / 18-599 / Hai92-1 integrative line	Dent
SCL230	0.0004	0.2012	0.41	0.1452	0.153	0.0902	PB	Y1032R	273 / CH01-1112 / 634-1112 / 698-3 / Cheng687/7932-1211 / 5003 / 18-599 / Hai92-1 integrative line	Dent
SCL231	0	0.4802	0.3627	0.0646	0.0924	0	PA	Y1035	08-641 natural abnormal plant	Dent
SCL232	0.0022	0.205	0.3466	0.0856	0.2242	0.1364	PB	Y1038	08-641 natural abnormal plant	Dent
SCL233	0.1583	0.2339	0.1765	0.1351	0.1132	0.1831	PA	Y1111	Y1111	Dent
SCL234	0.9546	0.0004	0.0012	0.03	0.0014	0.0124	Tropical	Y1127	Y1127	Dent
SCL236	0	0.3233	0.3923	0.0306	0.15	0.1038	PB	L31	273 / CH01-1112 / 634-1112 / 698-3 / Cheng687 / 7932-1211 / 5003 / 18-599 / Hai92-1 integrative line	Dent
SCL237	0	0.2949	0.466	0.0114	0.1084	0.1192	PB	L27	273 / CH01-1112 / 634-1112 / 698-3 / Cheng687 / 7932-1211 / 5003 / 18-599 / Hai92-1 integrative line	Dent
SCL238	0.8886	0.044	0.0002	0.0004	0.0002	0.0666	Tropical	Y1005	Tropical integrative line AP5	Filint
SCL239	0.9928	0	0.0004	0.0014	0.0022	0.0032	Tropical	Y0826	Tropical integrative line AP5	Filint
SCL240	0.1144	0	0.1232	0.1815	0.1767	0.4042	North	77	77	Flour
SCL241	0.8862	0.0226	0.0002	0.0018	0.0046	0.0846	Tropical	BML1256	BML1256	Dent
SCL243	0	0	0.9226	0.0194	0.0002	0.0578	PB	10WRC64	10WRC64	Dent
SCL244	0.941	0.0044	0.0034	0.0006	0.0106	0.04	Tropical	TLL-1	Derived from Thailand landrace	Filint
SCL245	0.3453	0.008	0.0002	0.0004	0.1016	0.5444	North	PI43W	PI43W	Dent
SCL246	0.2413	0.2764	0.2171	0.0044	0.1099	0.1509	PA	W8199	11278199	Dent
SCL247	0.9998	0	0.0002	0	0	0	Tropical	Y1114	Tropical integrative line AP5	Dent
SCL248	0.0012	0.7975	0.1236	0	0.0014	0.0762	PA	LX312	LX312	Dent
SCL249	0	0.0036	0.3839	0	0.3929	0.2196	BSSS	SAM31152A	SAM3001 × 1152A-111	Filint
SCL250	0.1074	0.0018	0.6275	0.0658	0.0332	0.1642	PB	DH3732	Denghai hybrid DH3732	Dent
SCL251	0.4277	0.0484	0.0552	0	0.0766	0.3921	Tropical	BML1275	BML1275	Dent
SCL252	0.746	0.077	0.1258	0.0034	0.0474	0.0004	Tropical	XBY13563	XBY13563-283	Flour
SCL253	0	0.4403	0.035	0.4299	0.0948	0	PA	BML1269	BML1269	Dent
SCL254	0.0008	0.2404	0.3154	0.072	0.2152	0.1562	PB	Y1216	Y1216	Dent
SCL255	0.1184	0.1052	0.2484	0.03	0.0862	0.4118	North	LM-6	LM-6	Filint
SCL256	0.0036	0.1588	0.8054	0.0242	0.0072	0.0008	PB	10GY6057	10GY6057-2	Flour
SCL257	0.0006	0.2458	0.2104	0.0502	0.2831	0.21	BSSS	BML1243	BML1243	Dent
SCL258	0.651	0.2313	0.0666	0.0004	0.0004	0.0502	Tropical	BML1234	BML1234	Filint
SCL259	0.5679	0.114	0.0558	0.0032	0.1654	0.0938	Tropical	Y1224	Y1224	Filint
SCL260	0.1522	0.2294	0.4622	0.1518	0	0.0044	PB	1217 8107	1217 8107	Flour
SCL261	0.2831	0.1182	0.2727	0.0008	0.004	0.3213	North	BML1228	BML1228	Dent
SCL262	0.0448	0.2074	0.2529	0.0024	0.2088	0.2837	North	08WSC166	08WSC166-1211	Dent
SCL263	0.059	0.0006	0.3473	0.2009	0.041	0.3513	North	LX350	LX350	Dent
SCL264	0.238	0.1574	0.3349	0.0956	0.092	0.082	PB	Y1217	Y1217	Dent
SCL265	0.9021	0.0006	0.0172	0.0452	0.0092	0.0256	Tropical	XBY2193	SUWAN germplasm	Dent
SCL266	0.8441	0.0174	0.0002	0.0004	0.1371	0.0008	Tropical	10GY92-121	10GY92-121	Dent
SCL267	0.915	0.0002	0.0292	0.0074	0.048	0.0002	Tropical	10GY76-111	10GY76-111	Dent
SCL268	0	0	0	0.4464	0.5536	0	BSSS	U8112	Hybrid3382	Dent
SCL269	0.3887	0.0498	0.0002	0.2238	0.2535	0.084	Tropical	W031-1	W031-1	Dent
SCL270	0.0348	0.0108	0.6935	0.0104	0.113	0.1374	PB	C2010-3	C2010-3	Dent
SCL272	0.2858	0.0376	0.028	0.0004	0.2604	0.3878	North	LS-22	LS-22	Dent
SCL273	0.3666	0.212	0.3892	0	0.0314	0.0008	PB	CD30M	Hybrid CGT-15	Filint
SCL274	0.203	0.0044	0.5355	0.0004	0.0554	0.2012	PB	LZM009	Tropical germplasm	Dent
SCL275	0.2417	0	0.3269	0.0004	0.2717	0.1593	PB	XH05	Yunnan White XH05 × American hybrid	Filint
SCL276	0.6798	0.0006	0.0002	0.001	0.1043	0.2141	Tropical	06WAM210	CIMMYT line	Dent
SCL277	0.9906	0	0.0008	0.0004	0.0012	0.007	Tropical	06WAM110	CIMMYT line	Filint
SCL279	0.8172	0.1258	0.0138	0.0018	0.0062	0.0352	Tropical	GCML57	CIMMYT line	Filint
SCL280	0.793	0.137	0.0504	0.0138	0.0028	0.003	Tropical	GCML140	CIMMYT line	Filint
SCL281	0.8449	0	0.0004	0.0074	0.0012	0.1461	Tropical	GCML152	CIMMYT line	Filint
SCL282	0.9424	0.0006	0.0042	0.0124	0.0002	0.0402	Tropical	GCML157	CIMMYT line	Filint
SCL283	0.5599	0.0524	0.0004	0.1184	0.0282	0.2408	Tropical	MX714	YA3237 / CIMMYT hybrid	Flour
SCL284	0.1595	0	0.0006	0.0044	0.1243	0.7112	North	DH40	DH40	Dent
SCL285	0.0774	0.3513	0.5642	0	0.0068	0.0002	PB	ZP2012	Derived from Zhengda hybrid	Filint
SCL286	0.2531	0	0.3921	0	0.2903	0.0646	PB	P44	P44	Dent
SCL287	0.1757	0	0.0002	0.5612	0	0.2628	Reid	65232B	6237 × Shen5003	Filint
SCL288	0.7573	0.0012	0.005	0.0162	0.051	0.1693	Tropical	CLRCW48	CIMMYT line	Filint
SCL289	0.7984	0.0398	0.0032	0.026	0.0376	0.095	Tropical	CLWN201	CIMMYT line	Filint
SCL290	0.833	0.0006	0.0002	0.0234	0.0018	0.141	Tropical	CLWN205	CIMMYT line	Filint
SCL292	0.7835	0.0036	0.0014	0.0138	0.003	0.1947	Tropical	CLWN227	CIMMYT line	Filint
SCL293	0.7786	0.0006	0.0042	0.012	0.0626	0.142	Tropical	CLWN247	CIMMYT line	Dent
SCL294	0.8406	0.0006	0.0002	0.033	0.0038	0.1218	Tropical	CLWN250	CIMMYT line	Filint
SCL295	0.8518	0.0006	0.0002	0.006	0.011	0.1304	Tropical	CLWN251	CIMMYT line	Filint
SCL296	0.808	0.0006	0.007	0.0016	0.0358	0.147	Tropical	CL02450	CIMMYT line	Dent
SCL297	0.7909	0.0012	0.036	0.023	0.0318	0.1171	Tropical	CL02603	CIMMYT line	Filint
SCL298	0.8128	0.0006	0.0012	0.0046	0.002	0.1788	Tropical	CL02720	CIMMYT line	Filint
SCL299	0.7935	0.0428	0.002	0.014	0.0096	0.1381	Tropical	CLRCY034	CIMMYT line	Flour
SCL300	0.8437	0.0038	0.003	0.0004	0.0316	0.1175	Tropical	CLRCY041	CIMMYT line	Filint
SCL301	0.8846	0	0.0002	0.0014	0.0004	0.1134	Tropical	CLYN214	CIMMYT line	Filint
SCL302	0.8109	0.0262	0.0004	0.0012	0.0258	0.1355	Tropical	CLYN223	CIMMYT line	Filint
SCL303	0.8136	0.0012	0.0086	0.0432	0.0098	0.1235	Tropical	CML268	CIMMYT line	Filint
SCL304	0.8228	0.0006	0.0006	0.0018	0.0486	0.1256	Tropical	CML282	CIMMYT line	Dent
SCL305	0.8138	0.0006	0.0178	0.0202	0.0508	0.0968	Tropical	CML291	CIMMYT line	Filint
SCL306	0.8088	0.0016	0.0258	0.0048	0.049	0.11	Tropical	CML308	CIMMYT line	Filint
SCL307	0.778	0	0.0002	0.0024	0.0426	0.1767	Tropical	CML379	CIMMYT line	Filint
SCL308	0.7772	0.0006	0.0096	0.0208	0.0158	0.176	Tropical	CML447	CIMMYT line	Filint
SCL309	0.86	0.0008	0.0004	0.0126	0.0324	0.0938	Tropical	CML451	CIMMYT line	Dent
SCL310	0.4937	0.044	0.027	0.0022	0.1096	0.3235	Tropical	TL98A1709-20	CIMMYT line	Flour
SCL311	0.5074	0.0524	0.0482	0.0352	0.1427	0.2141	Tropical	TL96B	CIMMYT line	Dent
SCL312	0.8074	0.0006	0.0004	0.001	0.0531	0.1375	Tropical	98WV9	CIMMYT line	Filint
SCL313	0.8724	0.0006	0.0268	0.035	0.0048	0.0604	Tropical	SW01D1031-14	CIMMYT line	Filint
SCL317	0.6955	0.0168	0.042	0.0538	0.0002	0.1918	Tropical	SW01D1058-7	CIMMYT line	Filint
SCL318	0.7271	0.0166	0.0002	0.0102	0.0628	0.1832	Tropical	BANTAN2003	CIMMYT line	Dent
SCL319	0	0.4894	0.0016	0.0004	0.0986	0.41	PA	CG698C102	698-3 improved line	Dent
SCL320	0.0504	0.0408	0.4703	0.0046	0.0802	0.3537	PB	CG921	Hai921 improved line	Dent
SCL321	0.1456	0	0.5354	0.0014	0.0926	0.225	PB	CG178	178 improved line	Dent
SCL323	0	0.0006	0.1632	0.0376	0.0012	0.7974	North	CP16	Unknown	Dent
SCL324	0	0	0.0002	0.4727	0	0.5271	North	K305	American hybrid 2021	Flour
SCL325	0	0	0.5514	0.1252	0.0002	0.3232	PB	811	Derived from 136-87mutant	Filint
SCL326	0.0988	0.0888	0.1584	0.0642	0.3371	0.2527	BSSS	K363	48-2 × 156	Dent
SCL327	0.0508	0.2489	0.4006	0.0004	0.0532	0.2461	PB	K102	K102	Filint
SCL328	0.2212	0.1572	0.0316	0.179	0.145	0.266	North	S0035	78599	Dent
SCL329	0.0961	0.0518	0.4889	0.1425	0.1193	0.1013	PB	B0069	Shuangyu2 male parent	Dent
SCL330	0.1344	0.005	0.0004	0.0152	0.2084	0.6365	North	81565	Miandan 8 parent Mobai	Dent
SCL332	0.2065	0.0384	0.4259	0.0018	0.1255	0.2019	PB	WZ-1	W1 Wanzhou	Dent
SCL333	0	0	0	0	1	0	BSSS	PB80	1067-1 × B73 / B73Ht.1 BC6, SS	Dent
SCL334	0.228	0.0336	0.0406	0.014	0.174	0.5098	North	787	VA17 / VA29, NSS	Dent
SCL335	0.0244	0.0108	0	0	0.961	0.0038	BSSS	793	235 / B73, SS	Dent
SCL336	0	0	0	0	1	0	BSSS	W8034	B14A/2 × B73, SS	Dent
SCL337	0.136	0.0336	0.1012	0.1188	0.3323	0.2781	BSSS	PHV63	555 × Zap<4CB, NSS	Dent
SCL338	0.0006	0.0122	0.2974	0.1177	0.0414	0.5308	North	PHW65	(861 / 595) × 8211131X,NSS	Dent
SCL339	0	0	0.0002	0.1353	0.8645	0	BSSS	2369	2702H × B73) × B73, SS	Filint
SCL340	0.1054	0.0212	0.0042	0.0506	0.7808	0.0378	BSSS	87916W	B73 × W37-2 -B1-1-B1, SS	Dent
SCL341	0	0	0	0	1	0	BSSS	PHW52	(B73 / G39) × 411242X, SS	Dent
SCL342	0.2213	0.062	0.1395	0.0064	0.1589	0.4118	North	CA1108	Huangzaosi improved line	Dent
SCL343	0.1655	0.0782	0.0012	0.0022	0.1383	0.6146	North	Nan21-3	Yogoslavic hybrid BC8241Ht	Filint
SCL344	0	0	0	0	1	0	BSSS	PH6WC	PH01N × PH09B, Reid population	Dent
SCL345	0.014	0.1641	0.0976	0.0514	0.0608	0.6122	North	PH4CV	PH7V0 × PHBE2，Lancaster population	Dent
SCL347	0.3228	0.0012	0	0.0004	0.0312	0.6444	North	LX9801	502 × H21	Dent
SCL348	0.0902	0.1865	0.6787	0.0408	0.0036	0.0002	PB	C24	C24	Filint
SCL349	0.1774	0.1042	0.1932	0.0206	0.1678	0.3369	North	C09-1	09-1	Dent
SCL350	0.8376	0.065	0.0812	0.0086	0.0018	0.0058	Tropical	L2010-3	L2010-3	Filint
SCL351	0.0008	0.08	0.0002	0.096	0.2389	0.584	North	ZNC-4	Unknown	Dent
SCL352	0.0028	0.6309	0.036	0.2492	0	0.081	PA	Qi533	Derived from P136 abnormal plant	Dent
SCL353	0.554	0.1218	0.0538	0.0044	0.1678	0.0982	Tropical	L6201	08-641 improved line	Filint
SCL354	0.1777	0.0046	0.0686	0.2417	0.1577	0.3496	North	LSC127	LSC127	Dent
SCL355	0.0388	0.3786	0.0004	0.5231	0.0002	0.0588	Reid	W30	K22 improved line	Dent
SCL356	0	0	0	0	1	0	BSSS	B73	BSSS C5	Dent
SCL357	0	0	0.985	0	0.015	0	PB	B047	B047	Dent
SCL358	0.0006	0.0402	0.6273	0.1052	0.1054	0.1212	PB	W3189	18-599 improved line	Filint
SCL359	0	0	0.3165	0.3247	0	0.3589	North	9782	（48-2 × 5003）space induced mutant × foreign hybrid line	Dent
SCL360	0.8848	0.001	0.0218	0.0424	0.0258	0.0242	Tropical	646	Lancaster L3874 × Tropical germplasm	Filint
