# Supplementary material for: Genome-wide association study reveals genetic basis and candidate genes for chlorophyll content of leaves in maize (Zea mays L.)
Source: PeerJ. 2024 Oct 7;12:e18278. doi: 10.7717/peerj.18278 (PMC11466220; doi:10.7717/peerj.18278)
Supplement: Supplemental Information 1 — Figure S1: Correlation analysis for the CCFSS and CCEFS of maize lines in different environments. *** represents the significant correlation with p-value < 0.001. CCFSS and CCEFS represent chlorophyll contents of fifth leaves at seedling stage and ear leaves at filling stage, respectively.; Figure S2: Heat map of the expression patterns of 177 candidate genes. The value used in the figure is the log10(Exp +1) conversion ratio of the counts of standardized PRKM in different maize tissues in various development stages. Columns and rows are clustered according to expression similarity. Compared with different periods of a specific gene, blue, yellow, and red colors represent higher, moderate, and lower expression, respectively. Table S1: Information of 334 maize lines. Table S2: Significantly associated SNPs detected by the MLM model; Table S3: Candidate genes for 15 CC-related SNPs; Table S4: Top 20 gene ontology terms; Table S5: Top 20 KEGG pathways; Table S6: Variations of eight hub candidate genes; Table S7: Significant markers identified in gene-based association analysis; Table S8: Expression levels of eight hub candidate genes. [file peerj-12-18278-s001.zip › Supplementary Files/Table S2.xlsx]

## Sheet: Sheet1
Table S2. Significantly associated SNPs detected by the MLM model.
Trait	Environment	Chrom	Markers	Position(B73v2)	Position(B73v4)	Maf	Beta	SE	Pvalue	PVE (%)
CCFSS	BLUP	1	PZE-101214133	264522231	269551993	0.26	0.7	0.167	3.71e-05	4.98
	BLUP	6	PZE-106069023	122398586	126522968	0.387	0.755	0.157	2.21e-06	6.5
	BLUP	8	PZE-108003930	3922598	4335815	0.195	0.846	0.194	1.71e-05	5.39
	CZ	1	PZE-101214118	264520194	269549956	0.324	1.186	0.275	2.12e-05	5.28
	CZ	1	PZE-101214133	264522231	269551993	0.258	1.272	0.302	3.27e-05	5.05
	CZ	2	PZE-102047226	24810342	26340520	0.079	2.09	0.474	1.42e-05	5.5
	CZ	3	PZE-103162301	212692256	216611506	0.091	1.844	0.43	2.38e-05	5.22
	CZ	6	PZE-106067897	120850625	125039610	0.252	-1.253	0.292	2.34e-05	5.23
	CZ	8	PZE-108003930	3922598	4335815	0.198	1.499	0.34	1.38e-05	5.51
	XSBN	1	PZE-101068676	52079878	52723861	0.183	1.406	0.333	3.3e-05	5.07
	XSBN	6	PUT-163a-149111517-965	122116260	126251820	0.441	-1.088	0.247	1.57e-05	5.48
	XSBN	6	PZE-106069023	122398586	126522968	0.397	1.123	0.268	3.86e-05	4.99
	YA	1	PZE-101222689	273866965	278925756	0.204	-1.906	0.37	4.68e-07	7.37
	YA	2	PZE-102123771	171829940	176877233	0.377	1.286	0.307	3.71e-05	4.99
CCEFS	BLUP	7	SYN23593	24409023	25718899	0.489	-0.884	0.169	2.95e-07	7.59
	XSBN	4	PZE-104011909	10231538	11321581	0.484	1.07	0.255	3.6e-05	5.02
	XSBN	4	PZE-104118967	195793706	200269391	0.145	1.625	0.359	8.9e-06	5.78
	YA	7	PZE-107016552	13959219	14593377	0.304	1.17	0.279	3.55e-05	5.01
	YA	7	SYN23593	24409023	25718899	0.495	-1.184	0.265	1.09e-05	5.65
Chrom: chromosome; Maf: minor allele frequency; SE, standard error; PVE: the estimated proportion of phenotypic variance explained by the SNP.
