# Supplementary material for: Genome-wide association study reveals genetic basis and candidate genes for chlorophyll content of leaves in maize (Zea mays L.)
Source: PeerJ. 2024 Oct 7;12:e18278. doi: 10.7717/peerj.18278 (PMC11466220; doi:10.7717/peerj.18278)
Supplement: Supplemental Information 1 — Figure S1: Correlation analysis for the CCFSS and CCEFS of maize lines in different environments. *** represents the significant correlation with p-value < 0.001. CCFSS and CCEFS represent chlorophyll contents of fifth leaves at seedling stage and ear leaves at filling stage, respectively.; Figure S2: Heat map of the expression patterns of 177 candidate genes. The value used in the figure is the log10(Exp +1) conversion ratio of the counts of standardized PRKM in different maize tissues in various development stages. Columns and rows are clustered according to expression similarity. Compared with different periods of a specific gene, blue, yellow, and red colors represent higher, moderate, and lower expression, respectively. Table S1: Information of 334 maize lines. Table S2: Significantly associated SNPs detected by the MLM model; Table S3: Candidate genes for 15 CC-related SNPs; Table S4: Top 20 gene ontology terms; Table S5: Top 20 KEGG pathways; Table S6: Variations of eight hub candidate genes; Table S7: Significant markers identified in gene-based association analysis; Table S8: Expression levels of eight hub candidate genes. [file peerj-12-18278-s001.zip › Supplementary Files/Table S3.xlsx]

## Sheet: Table S1
Table S3. Candidate genes for 15 CC-related SNPs.
SNPs	Traits	LD_region	Chromosome	GeneID	Gene_start_loci	Gene_end_loci	Annotation
PZE-101068676	XSBN_CCFSS	51859878-52299878	1	GRMZM2G318652	51894857	51895988	VQ domain containing protein
PZE-101068676	XSBN_CCFSS	51859878-52299878	1	GRMZM2G327206	51998020	51998877	Unknown
PZE-101068676	XSBN_CCFSS	51859878-52299878	1	GRMZM2G327199	52005385	52006238	Unknown
PZE-101068676	XSBN_CCFSS	51859878-52299878	1	GRMZM2G138814	52075523	52085564	5\'-AMP-activated protein kinase beta-2 subunit protein // SNF1-related protein kinase regulatory subunit beta-1
PZE-101068676	XSBN_CCFSS	51859878-52299878	1	GRMZM2G138821	52078259	52079329	Unknown
PZE-101068676	XSBN_CCFSS	51859878-52299878	1	GRMZM2G160466	52090372	52092668	expressed protein
PZE-101068676	XSBN_CCFSS	51859878-52299878	1	GRMZM2G152891	52095395	52099196	calmodulin 5
PZE-101068676	XSBN_CCFSS	51859878-52299878	1	GRMZM2G174896	52150727	52155845	CBL-interacting protein kinase 3
PZE-101068676	XSBN_CCFSS	51859878-52299878	1	GRMZM2G175019	52195051	52195975	expressed protein
PZE-101068676	XSBN_CCFSS	51859878-52299878	1	GRMZM5G881529	52195387	52195924	Unknown
PZE-101068676	XSBN_CCFSS	51859878-52299878	1	GRMZM2G175038	52196243	52198818	small and basic intrinsic protein 2;1 // aquaporin SIP2-1
PZE-101068676	XSBN_CCFSS	51859878-52299878	1	GRMZM2G180889	52221090	52222580	alpha-L-arabinofuranosidase 1
PZE-101068676	XSBN_CCFSS	51859878-52299878	1	GRMZM2G128644	52252488	52253871	VQ motif-containing protein
PZE-101214118	CZ_CCFSS	264300194-264740194	1	GRMZM2G141834	264318404	264324806	ulp1 protease family protein
PZE-101214133	CZ_CCFSS, BLUP_CCFSS	264302231-264742231	1	GRMZM2G141834	264318404	264324806	ulp1 protease family protein
PZE-101214118	CZ_CCFSS	264300194-264740194	1	GRMZM5G820904	264451734	264454056	translocon at the outer envelope membrane of chloroplasts 75-III // outer membrane protein, OMP85 family
PZE-101214133	CZ_CCFSS, BLUP_CCFSS	264302231-264742231	1	GRMZM5G820904	264451734	264454056	translocon at the outer envelope membrane of chloroplasts 75-III // outer membrane protein, OMP85 family
PZE-101214118	CZ_CCFSS	264300194-264740194	1	GRMZM2G164084	264461820	264464570	RNApolymerase sigma subunit 2
PZE-101214133	CZ_CCFSS, BLUP_CCFSS	264302231-264742231	1	GRMZM2G164084	264461820	264464570	RNApolymerase sigma subunit 2
PZE-101214118	CZ_CCFSS	264300194-264740194	1	GRMZM2G033619	264497788	264511128	ARM repeat superfamily protein // HEAT repeat family protein
PZE-101214133	CZ_CCFSS, BLUP_CCFSS	264302231-264742231	1	GRMZM2G033619	264497788	264511128	ARM repeat superfamily protein // HEAT repeat family protein
PZE-101214118	CZ_CCFSS	264300194-264740194	1	GRMZM2G033787	264511985	264515023	phosphatase
PZE-101214133	CZ_CCFSS, BLUP_CCFSS	264302231-264742231	1	GRMZM2G033787	264511985	264515023	phosphatase
PZE-101214118	CZ_CCFSS	264300194-264740194	1	GRMZM2G036505	264518237	264520273	expressed protein
PZE-101214133	CZ_CCFSS, BLUP_CCFSS	264302231-264742231	1	GRMZM2G036505	264518237	264520273	expressed protein
PZE-101214118	CZ_CCFSS	264300194-264740194	1	GRMZM5G893141	264518453	264520250	Unknown
PZE-101214133	CZ_CCFSS, BLUP_CCFSS	264302231-264742231	1	GRMZM5G893141	264518453	264520250	Unknown
PZE-101214118	CZ_CCFSS	264300194-264740194	1	GRMZM2G036640	264522024	264524446	Cytidine/deoxycytidylate deaminase family protein // tRNA-specific adenosine deaminase 2
PZE-101214133	CZ_CCFSS, BLUP_CCFSS	264302231-264742231	1	GRMZM2G036640	264522024	264524446	Cytidine/deoxycytidylate deaminase family protein // tRNA-specific adenosine deaminase 2
PZE-101214118	CZ_CCFSS	264300194-264740194	1	GRMZM2G036927	264528114	264530399	Unknown
PZE-101214133	CZ_CCFSS, BLUP_CCFSS	264302231-264742231	1	GRMZM2G036927	264528114	264530399	Unknown
PZE-101214118	CZ_CCFSS	264300194-264740194	1	GRMZM2G037152	264529510	264530617	GNS1/SUR4 membrane protein family // elongation of fatty acids protein 2
PZE-101214133	CZ_CCFSS, BLUP_CCFSS	264302231-264742231	1	GRMZM2G037152	264529510	264530617	GNS1/SUR4 membrane protein family // elongation of fatty acids protein 2
PZE-101214118	CZ_CCFSS	264300194-264740194	1	GRMZM2G037164	264532886	264533717	expressed protein
PZE-101214133	CZ_CCFSS, BLUP_CCFSS	264302231-264742231	1	GRMZM2G037164	264532886	264533717	expressed protein
PZE-101214118	CZ_CCFSS	264300194-264740194	1	GRMZM2G031022	264550351	264553480	expressed protein
PZE-101214133	CZ_CCFSS, BLUP_CCFSS	264302231-264742231	1	GRMZM2G031022	264550351	264553480	expressed protein
PZE-101214118	CZ_CCFSS	264300194-264740194	1	GRMZM2G073668	264591990	264597148	Signal transduction histidine kinase, hybrid-type, ethylene sensor
PZE-101214133	CZ_CCFSS, BLUP_CCFSS	264302231-264742231	1	GRMZM2G073668	264591990	264597148	Signal transduction histidine kinase, hybrid-type, ethylene sensor
PZE-101214118	CZ_CCFSS	264300194-264740194	1	GRMZM5G883222	264631675	264632625	Unknown
PZE-101214133	CZ_CCFSS, BLUP_CCFSS	264302231-264742231	1	GRMZM5G883222	264631675	264632625	Unknown
PZE-101214118	CZ_CCFSS	264300194-264740194	1	GRMZM2G002499	264718751	264720393	Phosphatidylinositol-4-phosphate 5-kinase family protein
PZE-101214133	CZ_CCFSS, BLUP_CCFSS	264302231-264742231	1	GRMZM2G002499	264718751	264720393	Phosphatidylinositol-4-phosphate 5-kinase family protein
PZE-101214118	CZ_CCFSS	264300194-264740194	1	GRMZM5G810275	264738968	264743408	protein-protein interaction regulator family protein
PZE-101214133	CZ_CCFSS, BLUP_CCFSS	264302231-264742231	1	GRMZM5G810275	264738968	264743408	protein-protein interaction regulator family protein
PZE-101222689	YA_CCFSS	273646965-274086965	1	GRMZM2G147917	273675876	273677873	glycerol-3-phosphate acyltransferase 6
PZE-101222689	YA_CCFSS	273646965-274086965	1	GRMZM2G147900	273692534	273694078	Pentatricopeptide repeat (PPR) superfamily protein
PZE-101222689	YA_CCFSS	273646965-274086965	1	GRMZM2G147849	273694891	273698218	glycosyl hydrolase 9A1 // endoglucanase
PZE-101222689	YA_CCFSS	273646965-274086965	1	GRMZM2G131522	273773551	273780099	Unknown
PZE-101222689	YA_CCFSS	273646965-274086965	1	GRMZM2G131525	273776421	273782889	syntaxin of plants 111
PZE-101222689	YA_CCFSS	273646965-274086965	1	GRMZM2G431318	273781507	273782817	Unknown
PZE-101222689	YA_CCFSS	273646965-274086965	1	GRMZM2G131575	273785643	273787304	ATP synthase F1, delta subunit family protein
PZE-101222689	YA_CCFSS	273646965-274086965	1	AC201797.4_FG006	273831613	273833305	Unknown
PZE-101222689	YA_CCFSS	273646965-274086965	1	GRMZM2G115839	273849127	273850282	expressed protein
PZE-101222689	YA_CCFSS	273646965-274086965	1	GRMZM2G416388	273865741	273870957	Cystathionine beta-synthase (CBS) family protein
PZE-101222689	YA_CCFSS	273646965-274086965	1	GRMZM2G116635	273873662	273874646	expressed protein
PZE-101222689	YA_CCFSS	273646965-274086965	1	GRMZM2G416426	273876829	273887366	ubiquitin-protein ligases
PZE-101222689	YA_CCFSS	273646965-274086965	1	AC190915.3_FG007	273890690	273891308	ubiquitin-protein ligases
PZE-101222689	YA_CCFSS	273646965-274086965	1	GRMZM2G361662	273891884	273896635	cyclin H;1
PZE-101222689	YA_CCFSS	273646965-274086965	1	GRMZM2G361593	273896480	273900144	pfkB-like carbohydrate kinase family protein
PZE-101222689	YA_CCFSS	273646965-274086965	1	GRMZM5G863590	273898311	273899819	Unknown
PZE-101222689	YA_CCFSS	273646965-274086965	1	GRMZM2G442658	273983252	273987146	alcohol dehydrogenase 1
PZE-101222689	YA_CCFSS	273646965-274086965	1	GRMZM2G133652	274061152	274064624	expressed protein
PZE-101222689	YA_CCFSS	273646965-274086965	1	GRMZM2G133749	274064762	274070846	Transducin/WD40 repeat-like superfamily protein // phosphatidylinositol kinase
PZE-102047226	CZ_CCFSS	24590342-25030342	2	GRMZM2G061928	24608141	24615659	pyrophosphorylase 3 // soluble inorganic pyrophosphatase
PZE-102047226	CZ_CCFSS	24590342-25030342	2	GRMZM2G519353	24612637	24614121	Unknown
PZE-102047226	CZ_CCFSS	24590342-25030342	2	AC186337.3_FG003	24633243	24633719	Unknown
PZE-102047226	CZ_CCFSS	24590342-25030342	2	GRMZM2G033379	24657477	24663480	Chaperone DnaJ-domain superfamily protein // heat shock protein DnaJ
PZE-102047226	CZ_CCFSS	24590342-25030342	2	GRMZM5G880917	24657897	24659968	Unknown
PZE-102047226	CZ_CCFSS	24590342-25030342	2	GRMZM2G331250	24662292	24663414	expressed protein
PZE-102047226	CZ_CCFSS	24590342-25030342	2	GRMZM2G160175	24735301	24738210	nodulin MtN21 /EamA-like transporter family protein // auxin-induced protein 5NG4
PZE-102047226	CZ_CCFSS	24590342-25030342	2	GRMZM2G702966	24766835	24767257	Unknown
PZE-102047226	CZ_CCFSS	24590342-25030342	2	GRMZM2G702968	24772302	24772724	Unknown
PZE-102047226	CZ_CCFSS	24590342-25030342	2	GRMZM2G108228	24807435	24811848	tubby like protein 10 // OsFBT6 - F-box and tubby domain containing protein
PZE-102047226	CZ_CCFSS	24590342-25030342	2	GRMZM2G108219	24813747	24815344	Peroxidase superfamily protein // peroxidase precursor
PZE-102047226	CZ_CCFSS	24590342-25030342	2	GRMZM2G108207	24817372	24818971	Peroxidase superfamily protein // peroxidase precursor
PZE-102047226	CZ_CCFSS	24590342-25030342	2	GRMZM2G108153	24834408	24836108	Peroxidase superfamily protein // peroxidase precursor
PZE-102047226	CZ_CCFSS	24590342-25030342	2	GRMZM2G108123	24873124	24875004	Peroxidase superfamily protein // peroxidase precursor
PZE-102047226	CZ_CCFSS	24590342-25030342	2	GRMZM2G108077	24886941	24891595	Peroxidase superfamily protein // peroxidase precursor
PZE-102047226	CZ_CCFSS	24590342-25030342	2	GRMZM2G108624	24968089	24970307	PLC-like phosphodiesterases superfamily protein // phospholipase C
PZE-102047226	CZ_CCFSS	24590342-25030342	2	GRMZM2G331027	24991996	24994717	expressed protein
PZE-102047226	CZ_CCFSS	24590342-25030342	2	GRMZM2G029475	24995213	24996680	expressed protein
PZE-102047226	CZ_CCFSS	24590342-25030342	2	GRMZM2G383883	24999841	25001699	RNA polymerase II, Rpb4, core protein // DNA-directed RNA polymerase III subunit RPC9
PZE-102047226	CZ_CCFSS	24590342-25030342	2	GRMZM2G081957	25002497	25009066	expressed protein
PZE-102123771	YA_CCFSS	171609940-172049940	2	GRMZM2G018775	171729720	171737205	Telomerase activating protein Est1 // cig3
PZE-102123771	YA_CCFSS	171609940-172049940	2	GRMZM2G018955	171738845	171743185	expressed protein
PZE-102123771	YA_CCFSS	171609940-172049940	2	GRMZM2G019119	171743440	171746570	RAB GTPase homolog A4C // ras-related protein
PZE-102123771	YA_CCFSS	171609940-172049940	2	GRMZM2G146685	171818043	171821156	expressed protein
PZE-102123771	YA_CCFSS	171609940-172049940	2	GRMZM2G446872	171821482	171834516	RNA polymerase II transcription mediators // SWP
PZE-103162301	CZ_CCFSS	212472256-212912256	3	GRMZM2G160971	212501262	212503692	cytokinin response factor 4 // AP2 domain containing protein
PZE-103162301	CZ_CCFSS	212472256-212912256	3	GRMZM2G432918	212549438	212553167	expressed protein
PZE-103162301	CZ_CCFSS	212472256-212912256	3	GRMZM2G118369	212692056	212693363	Unknown
PZE-103162301	CZ_CCFSS	212472256-212912256	3	GRMZM2G118403	212694107	212699938	viral A-type inclusion protein repeat containing protein
PZE-103162301	CZ_CCFSS	212472256-212912256	3	GRMZM5G867335	212700061	212700589	Unknown
PZE-103162301	CZ_CCFSS	212472256-212912256	3	GRMZM2G419419	212711458	212712257	Unknown
PZE-103162301	CZ_CCFSS	212472256-212912256	3	GRMZM2G408462	212739888	212741312	WRKY family transcription factor 15
PZE-103162301	CZ_CCFSS	212472256-212912256	3	AC202883.4_FG006	212763804	212764413	Unknown
PZE-103162301	CZ_CCFSS	212472256-212912256	3	GRMZM2G408436	212770756	212771709	C2H2-type zinc finger family protein // ZOS11-02 - C2H2 zinc finger protein
PZE-103162301	CZ_CCFSS	212472256-212912256	3	AC194972.2_FG001	212830524	212831417	C2H2-type zinc finger family protein // ZOS11-02 - C2H2 zinc finger protein
PZE-103162301	CZ_CCFSS	212472256-212912256	3	GRMZM2G122228	212832371	212838370	highly ABA-induced PP2C gene 3
PZE-104011909	XSBN_CCEFS	10011538-10451538	4	GRMZM2G358791	10019437	10021499	Xanthine/uracil permease family protein // permease domain containing protein
PZE-104011909	XSBN_CCEFS	10011538-10451538	4	GRMZM2G058832	10025576	10026734	Unknown
PZE-104011909	XSBN_CCEFS	10011538-10451538	4	GRMZM2G011896	10031710	10037921	Leucine-rich receptor-like protein kinase family protein // receptor-like protein kinase 5 precursor
PZE-104011909	XSBN_CCEFS	10011538-10451538	4	AC196262.4_FG006	10038130	10040047	Unknown
PZE-104011909	XSBN_CCEFS	10011538-10451538	4	GRMZM2G702345	10085482	10090945	Unknown
PZE-104011909	XSBN_CCEFS	10011538-10451538	4	AC208423.3_FG002	10092613	10094349	alpha/beta-Hydrolases superfamily protein // hydrolase, alpha/beta fold family domain containing protein
PZE-104011909	XSBN_CCEFS	10011538-10451538	4	GRMZM2G068398	10216533	10222046	Leucine-rich receptor-like protein kinase family protein // receptor protein kinase CLAVATA1 precursor
PZE-104011909	XSBN_CCEFS	10011538-10451538	4	GRMZM2G068331	10228455	10233101	RING/FYVE/PHD zinc finger superfamily protein // PHD-finger domain containing protein
PZE-104011909	XSBN_CCEFS	10011538-10451538	4	GRMZM2G045753	10246555	10251329	glycerophosphoryl diester phosphodiesterase family protein
PZE-104011909	XSBN_CCEFS	10011538-10451538	4	GRMZM2G020100	10310076	10311712	expressed protein
PZE-104011909	XSBN_CCEFS	10011538-10451538	4	GRMZM2G020244	10312307	10314419	OsFBDUF27 - F-box and DUF domain containing protein
PZE-104011909	XSBN_CCEFS	10011538-10451538	4	GRMZM2G493136	10343065	10343760	Unknown
PZE-104011909	XSBN_CCEFS	10011538-10451538	4	GRMZM2G020288	10348428	10350044	Single hybrid motif superfamily protein // glycine cleavage system H protein
PZE-104011909	XSBN_CCEFS	10011538-10451538	4	GRMZM2G170385	10393530	10395086	expressed protein
PZE-104118967	XSBN_CCEFS	195573706-196013706	4	GRMZM2G149836	195617307	195619047	Unknown
PZE-104118967	XSBN_CCEFS	195573706-196013706	4	GRMZM2G149843	195619489	195622261	vesicle-associated membrane protein 714
PZE-104118967	XSBN_CCEFS	195573706-196013706	4	GRMZM5G897867	195619598	195620475	Unknown
PZE-104118967	XSBN_CCEFS	195573706-196013706	4	GRMZM2G451366	195622404	195628001	nicalin
PZE-104118967	XSBN_CCEFS	195573706-196013706	4	AC202855.3_FG004	195622459	195623127	Uncharacterised protein family (UPF0497) // membrane associated DUF588 domain containing protein
PZE-104118967	XSBN_CCEFS	195573706-196013706	4	GRMZM2G028709	195720762	195728830	ACT-like protein tyrosine kinase family protein
PZE-104118967	XSBN_CCEFS	195573706-196013706	4	GRMZM2G104041	195754366	195756243	Heavy metal transport/detoxification superfamily protein
PZE-104118967	XSBN_CCEFS	195573706-196013706	4	GRMZM2G406552	195759880	195760460	Bifunctional inhibitor/lipid-transfer protein/seed storage 2S albumin superfamily protein // LTPL151 - Protease inhibitor/seed storage/LTP family protein precursor
PZE-104118967	XSBN_CCEFS	195573706-196013706	4	GRMZM2G406557	195759900	195760324	Unknown
PZE-104118967	XSBN_CCEFS	195573706-196013706	4	GRMZM2G163726	195782680	195786711	tubby like protein 10 // OsFBT12 - F-box and tubby domain containing protein
PZE-104118967	XSBN_CCEFS	195573706-196013706	4	GRMZM2G163717	195786925	195790972	DHHC-type zinc finger family protein
PZE-104118967	XSBN_CCEFS	195573706-196013706	4	GRMZM2G163709	195793438	195797209	PLC-like phosphodiesterases superfamily protein // phospholipase C
PZE-104118967	XSBN_CCEFS	195573706-196013706	4	GRMZM2G163671	195797470	195801122	BTB/POZ domain-containing protein // C3-BTB1 - Bric-a-Brac, Tramtrack, Broad Complex BTB domain with C3 subfamily conserved sequence
PZE-104118967	XSBN_CCEFS	195573706-196013706	4	GRMZM2G702780	195824410	195825256	Unknown
PZE-104118967	XSBN_CCEFS	195573706-196013706	4	GRMZM2G436084	195916756	195918707	Thioredoxin superfamily protein // thioredoxin
PZE-104118967	XSBN_CCEFS	195573706-196013706	4	GRMZM2G335476	195960710	195963096	Protein of unknown function (DUF594)
PZE-106067897	CZ_CCFSS	120630625-121070625	6	GRMZM2G107116	120640325	120663429	proteasome activating protein 200 // HEAT repeat family protein
PZE-106067897	CZ_CCFSS	120630625-121070625	6	AC187547.4_FG010	120648415	120649783	Unknown
PZE-106067897	CZ_CCFSS	120630625-121070625	6	GRMZM2G457789	120681405	120682769	proteasome activating protein 200 // HEAT repeat family protein
PZE-106067897	CZ_CCFSS	120630625-121070625	6	GRMZM2G353729	120737485	120740188	steroid nuclear receptor, ligand-binding
PZE-106067897	CZ_CCFSS	120630625-121070625	6	GRMZM2G489632	120795375	120795501	Unknown
PZE-106067897	CZ_CCFSS	120630625-121070625	6	GRMZM2G018446	120797152	120798031	Unknown
PZE-106067897	CZ_CCFSS	120630625-121070625	6	GRMZM2G312081	120807907	120808158	DNA polymerase delta subunit 4 family
PZE-106067897	CZ_CCFSS	120630625-121070625	6	GRMZM2G018369	120811024	120812979	Unknown
PZE-106067897	CZ_CCFSS	120630625-121070625	6	GRMZM2G174129	120847595	120849186	Eukaryotic aspartyl protease family protein // aspartic proteinase nepenthesin-2 precursor
PZE-106067897	CZ_CCFSS	120630625-121070625	6	GRMZM2G174170	120851002	120857801	indole-3-butyric acid response 5 // dual specificity protein phosphatase
PZE-106067897	CZ_CCFSS	120630625-121070625	6	GRMZM2G101874	120878064	120884267	microtubule-associated protein 65-2
PZE-106067897	CZ_CCFSS	120630625-121070625	6	GRMZM2G104109	120912973	120914397	Peroxidase superfamily protein // peroxidase precursor
PZE-106067897	CZ_CCFSS	120630625-121070625	6	GRMZM2G405486	120913665	120914340	Unknown
PZE-106067897	CZ_CCFSS	120630625-121070625	6	GRMZM2G405498	120916323	120918370	Eukaryotic aspartyl protease family protein // aspartic proteinase nepenthesin-1 precursor
PZE-106067897	CZ_CCFSS	120630625-121070625	6	GRMZM5G858880	120964941	120970506	WW domain-containing protein
PZE-106067897	CZ_CCFSS	120630625-121070625	6	GRMZM2G105598	120997028	121001071	hydroxyproline-rich glycoprotein family protein
PZE-106067897	CZ_CCFSS	120630625-121070625	6	GRMZM2G164665	121022185	121024287	Unknown
PZE-106067897	CZ_CCFSS	120630625-121070625	6	GRMZM2G164669	121028015	121031174	ankyrin repeat family protein // ABB1 - Ankyrin repeat region with 2 Bric-a-Brac, Tramtrack, Broad Complex BTB domains
PZE-106067897	CZ_CCFSS	120630625-121070625	6	GRMZM2G554653	121070613	121076652	ARM repeat superfamily protein
PUT-163a-149111517-965	XSBN_CCFSS	121896260-122336260	6	GRMZM2G142363	121926033	121929439	B-cell receptor-associated 31-like // prefoldin
PUT-163a-149111517-965	XSBN_CCFSS	121896260-122336260	6	GRMZM2G142409	121943417	121946294	reticulon domain containing protein
PUT-163a-149111517-965	XSBN_CCFSS	121896260-122336260	6	GRMZM2G122198	122034205	122036558	phosphoribosylanthranilate isomerase 1 // tryptophan biosynthesis protein trpCF
PUT-163a-149111517-965	XSBN_CCFSS	121896260-122336260	6	GRMZM5G803006	122091026	122091294	Unknown
PUT-163a-149111517-965	XSBN_CCFSS	121896260-122336260	6	GRMZM2G342588	122095341	122102827	Tesmin/TSO1-like CXC domain-containing protein // tesmin/TSO1-like CXC domain containing protein
PUT-163a-149111517-965	XSBN_CCFSS	121896260-122336260	6	GRMZM2G342539	122116128	122116863	Protein of unknown function (DUF1218) // fiber protein Fb34
PUT-163a-149111517-965	XSBN_CCFSS	121896260-122336260	6	GRMZM5G857622	122126068	122126471	Unknown
PUT-163a-149111517-965	XSBN_CCFSS	121896260-122336260	6	GRMZM2G028731	122247029	122249726	Protein kinase superfamily protein // retrotransposon protein, putative, unclassified
PUT-163a-149111517-965	XSBN_CCFSS	121896260-122336260	6	GRMZM2G324462	122254915	122264527	ATPase E1-E2 type family protein / haloacid dehalogenase-like hydrolase family protein // phospholipid-transporting ATPase
PZE-106069023	XSBN_CCFSS, BLUP_CCFSS	122178586-122618586	6	GRMZM2G028731	122247029	122249726	Protein kinase superfamily protein // retrotransposon protein, putative, unclassified
PZE-106069023	XSBN_CCFSS, BLUP_CCFSS	122178586-122618586	6	GRMZM2G324462	122254915	122264527	ATPase E1-E2 type family protein / haloacid dehalogenase-like hydrolase family protein // phospholipid-transporting ATPase
PZE-106069023	XSBN_CCFSS, BLUP_CCFSS	122178586-122618586	6	AC194592.2_FG001	122382035	122383347	S-adenosyl-L-methionine-dependent methyltransferases superfamily protein // methyltransferase domain containing protein
PZE-106069023	XSBN_CCFSS, BLUP_CCFSS	122178586-122618586	6	GRMZM2G064657	122394862	122399343	EXS (ERD1/XPR1/SYG1) family protein // phosphate transporter 1
PZE-106069023	XSBN_CCFSS, BLUP_CCFSS	122178586-122618586	6	GRMZM2G365768	122404713	122407695	Pentatricopeptide repeat (PPR) superfamily protein
PZE-106069023	XSBN_CCFSS, BLUP_CCFSS	122178586-122618586	6	GRMZM2G161102	122544824	122552783	Transducin/WD40 repeat-like superfamily protein
PZE-106069023	XSBN_CCFSS, BLUP_CCFSS	122178586-122618586	6	GRMZM2G161181	122551167	122552803	Unknown
PZE-106069023	XSBN_CCFSS, BLUP_CCFSS	122178586-122618586	6	GRMZM2G462046	122554593	122555937	Unknown
PZE-106069023	XSBN_CCFSS, BLUP_CCFSS	122178586-122618586	6	GRMZM2G071162	122582429	122585001	Pentatricopeptide repeat (PPR) superfamily protein
PZE-107016552	YA_CCEFS	13739219-14179219	7	GRMZM2G001956	13835091	13838644	FKBP-like peptidyl-prolyl cis-trans isomerase family protein
PZE-107016552	YA_CCEFS	13739219-14179219	7	GRMZM2G001938	13841282	13843453	Exostosin family protein
PZE-107016552	YA_CCEFS	13739219-14179219	7	GRMZM2G001898	13844415	13850805	aldehyde dehydrogenase 6B2
PZE-107016552	YA_CCEFS	13739219-14179219	7	GRMZM2G108076	13851997	13853595	aldehyde dehydrogenase 6B2
PZE-107016552	YA_CCEFS	13739219-14179219	7	GRMZM2G054267	13959159	13960453	transferases, transferring glycosyl groups
PZE-107016552	YA_CCEFS	13739219-14179219	7	GRMZM2G515078	13979149	13980881	Unknown
PZE-107016552	YA_CCEFS	13739219-14179219	7	GRMZM2G054405	13979152	13980853	transferases, transferring glycosyl groups
PZE-107016552	YA_CCEFS	13739219-14179219	7	GRMZM2G054602	14006288	14006623	Unknown
PZE-107016552	YA_CCEFS	13739219-14179219	7	GRMZM2G493395	14077852	14081075	Deoxyxylulose-5-phosphate synthase // transketolase
PZE-107016552	YA_CCEFS	13739219-14179219	7	GRMZM5G836845	14078450	14079504	Unknown
PZE-107016552	YA_CCEFS	13739219-14179219	7	GRMZM2G571316	14081761	14085021	Unknown
SYN23593	YA_CCEFS, BLUP_CCEFS	24189023-24629023	7	GRMZM2G082924	24224762	24227600	Cytidine/deoxycytidylate deaminase family protein // tRNA-specific adenosine deaminase
SYN23593	YA_CCEFS, BLUP_CCEFS	24189023-24629023	7	GRMZM5G817972	24368445	24369551	Unknown
SYN23593	YA_CCEFS, BLUP_CCEFS	24189023-24629023	7	GRMZM2G173063	24368445	24370041	Cytidine/deoxycytidylate deaminase family protein // tRNA-specific adenosine deaminase
SYN23593	YA_CCEFS, BLUP_CCEFS	24189023-24629023	7	AC204351.3_FG004	24394696	24395763	Unknown
SYN23593	YA_CCEFS, BLUP_CCEFS	24189023-24629023	7	GRMZM2G057296	24405653	24409093	Pectin lyase-like superfamily protein // polygalacturonase
SYN23593	YA_CCEFS, BLUP_CCEFS	24189023-24629023	7	GRMZM2G358059	24410021	24413947	calreticulin 1a
PZE-108003930	CZ_CCFSS, BLUP_CCFSS	3702598-4142598	8	GRMZM5G816561	3768963	3771013	cytochrome P450, family 704, subfamily A, polypeptide 2 // cytochrome P450
PZE-108003930	CZ_CCFSS, BLUP_CCFSS	3702598-4142598	8	GRMZM5G892035	3793825	3797279	PLAC8 family protein
PZE-108003930	CZ_CCFSS, BLUP_CCFSS	3702598-4142598	8	GRMZM5G834837	3797512	3799222	Serine protease inhibitor (SERPIN) family protein
PZE-108003930	CZ_CCFSS, BLUP_CCFSS	3702598-4142598	8	GRMZM2G467059	3802014	3805380	Mov34/MPN/PAD-1 family protein // 26S proteasome non-ATPase regulatory subunit 14
PZE-108003930	CZ_CCFSS, BLUP_CCFSS	3702598-4142598	8	GRMZM2G153434	3883767	3891170	PQ-loop repeat family protein / transmembrane family protein
PZE-108003930	CZ_CCFSS, BLUP_CCFSS	3702598-4142598	8	GRMZM2G050325	3921705	3924577	Phenazine biosynthesis PhzC/PhzF protein
PZE-108003930	CZ_CCFSS, BLUP_CCFSS	3702598-4142598	8	GRMZM5G862843	3928573	3929303	Unknown
PZE-108003930	CZ_CCFSS, BLUP_CCFSS	3702598-4142598	8	GRMZM2G050384	3928573	3929327	expressed protein
PZE-108003930	CZ_CCFSS, BLUP_CCFSS	3702598-4142598	8	GRMZM2G139952	3974147	3980783	LA RNA-binding protein
PZE-108003930	CZ_CCFSS, BLUP_CCFSS	3702598-4142598	8	GRMZM2G123096	4057735	4061386	Unknown
PZE-108003930	CZ_CCFSS, BLUP_CCFSS	3702598-4142598	8	GRMZM2G028156	4108305	4111250	SWAP (Suppressor-of-White-APricot)/surp domain-containing protein / ubiquitin family protein // splicing factor 3 subunit 1

## Sheet: Sheet1
Table S2
B73v2	B73v4
GRMZM2G028156	Zm00001d008293
GRMZM2G033619	Zm00001d033632
GRMZM2G073668	Zm00001d033642
GRMZM2G161102	Zm00001d037473
GRMZM2G164084	Zm00001d028585
GRMZM2G467059	Zm00001d008284
GRMZM2G002499	Zm00001d033645
GRMZM5G816561	Zm00001d002610
