# Supplementary material for: Genome-wide association study reveals genetic basis and candidate genes for chlorophyll content of leaves in maize (Zea mays L.)
Source: PeerJ. 2024 Oct 7;12:e18278. doi: 10.7717/peerj.18278 (PMC11466220; doi:10.7717/peerj.18278)
Supplement: Supplemental Information 1 — Figure S1: Correlation analysis for the CCFSS and CCEFS of maize lines in different environments. *** represents the significant correlation with p-value < 0.001. CCFSS and CCEFS represent chlorophyll contents of fifth leaves at seedling stage and ear leaves at filling stage, respectively.; Figure S2: Heat map of the expression patterns of 177 candidate genes. The value used in the figure is the log10(Exp +1) conversion ratio of the counts of standardized PRKM in different maize tissues in various development stages. Columns and rows are clustered according to expression similarity. Compared with different periods of a specific gene, blue, yellow, and red colors represent higher, moderate, and lower expression, respectively. Table S1: Information of 334 maize lines. Table S2: Significantly associated SNPs detected by the MLM model; Table S3: Candidate genes for 15 CC-related SNPs; Table S4: Top 20 gene ontology terms; Table S5: Top 20 KEGG pathways; Table S6: Variations of eight hub candidate genes; Table S7: Significant markers identified in gene-based association analysis; Table S8: Expression levels of eight hub candidate genes. [file peerj-12-18278-s001.zip › Supplementary Files/Table S4.xlsx]

## Sheet: Sheet1
Table S4. Top 20 of Gene Ontology terms.
Class	GO ID	Description	Genes
BP	GO:0006979	response to oxidative stress	GRMZM2G104109;GRMZM2G108077;GRMZM2G108123;GRMZM2G108153;GRMZM2G108207;GRMZM2G108219;GRMZM2G131525
MF	GO:0004601	peroxidase activity	GRMZM2G104109;GRMZM2G108077;GRMZM2G108123;GRMZM2G108153;GRMZM2G108207;GRMZM2G108219;GRMZM2G131525
MF	GO:0016684	oxidoreductase activity, acting on peroxide as acceptor	GRMZM2G104109;GRMZM2G108077;GRMZM2G108123;GRMZM2G108153;GRMZM2G108207;GRMZM2G108219;GRMZM2G131525
MF	GO:0016209	antioxidant activity	GRMZM2G104109;GRMZM2G108077;GRMZM2G108123;GRMZM2G108153;GRMZM2G108207;GRMZM2G108219;GRMZM2G131525
MF	GO:0020037	heme binding	GRMZM2G104109;GRMZM2G108077;GRMZM2G108123;GRMZM2G108153;GRMZM2G108207;GRMZM2G108219;GRMZM2G131525;GRMZM5G816561
MF	GO:0046906	tetrapyrrole binding	GRMZM2G104109;GRMZM2G108077;GRMZM2G108123;GRMZM2G108153;GRMZM2G108207;GRMZM2G108219;GRMZM2G131525;GRMZM5G816561
MF	GO:0019140	inositol 3-kinase activity	GRMZM2G361593
BP	GO:0010264	myo-inositol hexakisphosphate biosynthetic process	GRMZM2G361593
BP	GO:0032958	inositol phosphate biosynthetic process	GRMZM2G361593
BP	GO:0033517	myo-inositol hexakisphosphate metabolic process	GRMZM2G361593
MF	GO:0004640	phosphoribosylanthranilate isomerase activity	GRMZM2G122198
BP	GO:0006950	response to stress	GRMZM2G104109;GRMZM2G108077;GRMZM2G108123;GRMZM2G108153;GRMZM2G108207;GRMZM2G108219;GRMZM2G131525
MF	GO:0005345	purine nucleobase transmembrane transporter activity	GRMZM2G358791
MF	GO:0008661	1-deoxy-D-xylulose-5-phosphate synthase activity	GRMZM2G493395
MF	GO:0015205	nucleobase transmembrane transporter activity	GRMZM2G358791
MF	GO:0016744	transferase activity, transferring aldehyde or ketonic groups	GRMZM2G493395
BP	GO:0006863	purine nucleobase transport	GRMZM2G358791
BP	GO:0015851	nucleobase transport	GRMZM2G358791
CC	GO:0016021	integral component of membrane	GRMZM2G037152;GRMZM2G064657;GRMZM2G142363;GRMZM2G149843;GRMZM2G160175;GRMZM2G324462;GRMZM2G451366
CC	GO:0031224	intrinsic component of membrane	GRMZM2G037152;GRMZM2G064657;GRMZM2G142363;GRMZM2G149843;GRMZM2G160175;GRMZM2G324462;GRMZM2G451366
