# Supplementary material for: Genome-wide association study reveals genetic basis and candidate genes for chlorophyll content of leaves in maize (Zea mays L.)
Source: PeerJ. 2024 Oct 7;12:e18278. doi: 10.7717/peerj.18278 (PMC11466220; doi:10.7717/peerj.18278)
Supplement: Supplemental Information 1 — Figure S1: Correlation analysis for the CCFSS and CCEFS of maize lines in different environments. *** represents the significant correlation with p-value < 0.001. CCFSS and CCEFS represent chlorophyll contents of fifth leaves at seedling stage and ear leaves at filling stage, respectively.; Figure S2: Heat map of the expression patterns of 177 candidate genes. The value used in the figure is the log10(Exp +1) conversion ratio of the counts of standardized PRKM in different maize tissues in various development stages. Columns and rows are clustered according to expression similarity. Compared with different periods of a specific gene, blue, yellow, and red colors represent higher, moderate, and lower expression, respectively. Table S1: Information of 334 maize lines. Table S2: Significantly associated SNPs detected by the MLM model; Table S3: Candidate genes for 15 CC-related SNPs; Table S4: Top 20 gene ontology terms; Table S5: Top 20 KEGG pathways; Table S6: Variations of eight hub candidate genes; Table S7: Significant markers identified in gene-based association analysis; Table S8: Expression levels of eight hub candidate genes. [file peerj-12-18278-s001.zip › Supplementary Files/Table S5.xlsx]

## Sheet: Sheet1
Table S5. Top 20 KEGG Pathways.
KEGG_A_class	KEGG_B_class	Pathway	Pathway ID	Genes	K_IDs
Metabolism	Biosynthesis of other secondary metabolites	Phenylpropanoid biosynthesis	ko00940	GRMZM2G104109;GRMZM2G108077;GRMZM2G108123;GRMZM2G108153;GRMZM2G108207;GRMZM2G108219	K00430+K00430+K00430+K00430+K00430+K00430
Environmental Information Processing	Signal transduction	MAPK signaling pathway - plant	ko04016	GRMZM2G073668;GRMZM2G122228;GRMZM2G152891	K14509+K14497+K02183
Metabolism	Carbohydrate metabolism	Inositol phosphate metabolism	ko00562	GRMZM2G001898;GRMZM2G002499	K00140+K00889
Genetic Information Processing	Folding, sorting and degradation	Proteasome	ko03050	GRMZM2G107116;GRMZM2G467059	K06699+K03030
Environmental Information Processing	Signal transduction	Phosphatidylinositol signaling system	ko04070	GRMZM2G002499;GRMZM2G152891	K00889+K02183
Cellular Processes	Transport and catabolism	Endocytosis	ko04144	GRMZM2G002499;GRMZM2G019119;GRMZM2G105598	K00889+K07904+K12199
Metabolism	Metabolism of cofactors and vitamins	Thiamine metabolism	ko00730	GRMZM2G493395	K01662
Metabolism	Carbohydrate metabolism	Propanoate metabolism	ko00640	GRMZM2G001898	K00140
Genetic Information Processing	Translation	mRNA surveillance pathway	ko03015	GRMZM2G018775;GRMZM5G810275	K14409+K13114
Genetic Information Processing	Folding, sorting and degradation	SNARE interactions in vesicular transport	ko04130	GRMZM2G149843	K08515
Metabolism	Amino acid metabolism	Tyrosine metabolism	ko00350	GRMZM2G442658	K18857
Metabolism	Metabolism of other amino acids	beta-Alanine metabolism	ko00410	GRMZM2G001898	K00140
Metabolism	Lipid metabolism	alpha-Linolenic acid metabolism	ko00592	GRMZM2G442658	K18857
Metabolism	Lipid metabolism	Fatty acid degradation	ko00071	GRMZM2G442658	K18857
Genetic Information Processing	Transcription	Basal transcription factors	ko03022	GRMZM2G361662	K06634
Metabolism	Global and overview maps	Biosynthesis of secondary metabolites	ko01110	GRMZM2G104109;GRMZM2G108077;GRMZM2G108123;GRMZM2G108153;GRMZM2G108207;GRMZM2G108219;GRMZM2G122198;GRMZM2G442658;GRMZM2G493395	K00430+K00430+K00430+K00430+K00430+K00430+K01817+K18857+K01662
Metabolism	Amino acid metabolism	Valine, leucine and isoleucine degradation	ko00280	GRMZM2G001898	K00140
Metabolism	Amino acid metabolism	Phenylalanine, tyrosine and tryptophan biosynthesis	ko00400	GRMZM2G122198	K01817
Metabolism	Metabolism of terpenoids and polyketides	Terpenoid backbone biosynthesis	ko00900	GRMZM2G493395	K01662
Genetic Information Processing	Replication and repair	Nucleotide excision repair	ko03420	GRMZM2G361662	K06634
