# Supplementary material for: Genome-wide association study reveals genetic basis and candidate genes for chlorophyll content of leaves in maize (Zea mays L.)
Source: PeerJ. 2024 Oct 7;12:e18278. doi: 10.7717/peerj.18278 (PMC11466220; doi:10.7717/peerj.18278)
Supplement: Supplemental Information 1 — Figure S1: Correlation analysis for the CCFSS and CCEFS of maize lines in different environments. *** represents the significant correlation with p-value < 0.001. CCFSS and CCEFS represent chlorophyll contents of fifth leaves at seedling stage and ear leaves at filling stage, respectively.; Figure S2: Heat map of the expression patterns of 177 candidate genes. The value used in the figure is the log10(Exp +1) conversion ratio of the counts of standardized PRKM in different maize tissues in various development stages. Columns and rows are clustered according to expression similarity. Compared with different periods of a specific gene, blue, yellow, and red colors represent higher, moderate, and lower expression, respectively. Table S1: Information of 334 maize lines. Table S2: Significantly associated SNPs detected by the MLM model; Table S3: Candidate genes for 15 CC-related SNPs; Table S4: Top 20 gene ontology terms; Table S5: Top 20 KEGG pathways; Table S6: Variations of eight hub candidate genes; Table S7: Significant markers identified in gene-based association analysis; Table S8: Expression levels of eight hub candidate genes. [file peerj-12-18278-s001.zip › Supplementary Files/Table S7.xlsx]

## Sheet: Sheet1
Table S7. Significant markers identified in gene-based association analysis.
Traits	Markers	Chromosome	Position (B73v4)	p-value	MarkerR2	Candidate Gene (B73v2)	Gene ID (B73v4)	Gene Annotation	Variantion Information
CZ_CCFSS	SNP-6-126152668	6	126152668	0.0042	0.15801	GRMZM2G324462	Zm00001d037465	ATPase E1-E2 type family protein / haloacid dehalogenase-like hydrolase family protein // phospholipid-transporting ATPase	AC=21;AF=0.135;AN=156;BaseQRankSum=0;CSQ=A|upstream_gene_variant|MODIFIER||Zm00001d037465|Transcript|Zm00001d037465_T001|protein_coding|||||||||||1317|-1|||,A|upstream_gene_variant|MODIFIER||Zm00001d037465|Transcript|Zm00001d037465_T002|protein_coding|||||||||||710|-1|||,A|upstream_gene_variant|MODIFIER||Zm00001d037465|Transcript|Zm00001d037465_T003|protein_coding|||||||||||710|-1|||,A|upstream_g…
XSBN_CCEFS	DEL-6-126298795	6	126298795	0.00462	0.13579	GRMZM2G064657	Zm00001d037468	EXS (ERD1/XPR1/SYG1) family protein // phosphate transporter 1	AC=34;AF=0.218;AN=156;BaseQRankSum=0.674;CSQ=G|upstream_gene_variant|MODIFIER|phosphate%20transporter4|Zm00001d037468|Transcript|Zm00001d037468_T001|protein_coding|||||||||||709|1||MaizeGDB|,G|upstream_gene_variant|MODIFIER|phosphate%20transporter4|Zm00001d037468|Transcript|Zm00001d037468_T002|protein_coding|||||||||||811|1||MaizeGDB|;DP=346;ExcessHet=0;FS=5.434;InbreedingCoeff=0.6292;MLEAC=29;ML…
CZ_CCFSS	SNP-6-126298598	6	126298598	0.00604	0.15594	GRMZM2G064657	Zm00001d037468	EXS (ERD1/XPR1/SYG1) family protein // phosphate transporter 1	AC=30;AF=0.195;AN=154;CSQ=-|upstream_gene_variant|MODIFIER|phosphate%20transporter4|Zm00001d037468|Transcript|Zm00001d037468_T001|protein_coding|||||||||||494|1||MaizeGDB|,-|upstream_gene_variant|MODIFIER|phosphate%20transporter4|Zm00001d037468|Transcript|Zm00001d037468_T002|protein_coding|||||||||||596|1||MaizeGDB|;DP=339;ExcessHet=0;FS=0;InbreedingCoeff=0.6854;MLEAC=25;MLEAF=0.162;MQ=60;QD=26.0…
CZ_CCFSS	INS-6-126298833	6	126298833	0.00818	0.1014	GRMZM2G064657	Zm00001d037468	EXS (ERD1/XPR1/SYG1) family protein // phosphate transporter 1	AC=26;AF=0.173;AN=150;CSQ=GGC|upstream_gene_variant|MODIFIER|phosphate%20transporter4|Zm00001d037468|Transcript|Zm00001d037468_T001|protein_coding|||||||||||473|1||MaizeGDB|,GGC|upstream_gene_variant|MODIFIER|phosphate%20transporter4|Zm00001d037468|Transcript|Zm00001d037468_T002|protein_coding|||||||||||575|1||MaizeGDB|;DP=348;ExcessHet=0;FS=0;InbreedingCoeff=0.6852;MLEAC=23;MLEAF=0.153;MQ=60;QD=…
XSBN_CCFSS	SNP-1-269340061	1	269340061	0.00839	0.12349	GRMZM2G037152	Zm00001d033637	GNS1/SUR4 membrane protein family // elongation of fatty acids protein 2	AC=16;AF=0.105;AN=152;CSQ=A|downstream_gene_variant|MODIFIER||Zm00001d033636|Transcript|Zm00001d033636_T001|protein_coding|||||||||||1712|1|||,A|missense_variant|MODERATE||Zm00001d033637|Transcript|Zm00001d033637_T001|protein_coding|1/1||||220|220|74|A/S|Gcc/Tcc|||-1|||,A|upstream_gene_variant|MODIFIER||Zm00001d033638|Transcript|Zm00001d033638_T001|tRNA|||||||||||782|1|||,A|downstream_gene_varian…
XSBN_CCEFS	SNP-6-126298598	6	126298598	0.00889	0.16492	GRMZM2G064657	Zm00001d037468	EXS (ERD1/XPR1/SYG1) family protein // phosphate transporter 1	AC=30;AF=0.195;AN=154;CSQ=-|upstream_gene_variant|MODIFIER|phosphate%20transporter4|Zm00001d037468|Transcript|Zm00001d037468_T001|protein_coding|||||||||||494|1||MaizeGDB|,-|upstream_gene_variant|MODIFIER|phosphate%20transporter4|Zm00001d037468|Transcript|Zm00001d037468_T002|protein_coding|||||||||||596|1||MaizeGDB|;DP=339;ExcessHet=0;FS=0;InbreedingCoeff=0.6854;MLEAC=25;MLEAF=0.162;MQ=60;QD=26.0…
CZ_CCFSS	SNP-2-16709401	2	16709401	0.00948	0.14226	GRMZM5G816561	Zm00001d002610	cytochrome P450, family 704, subfamily A, polypeptide 2 // cytochrome P450	AC=81;AF=0.54;AN=150;BaseQRankSum=-1.15;CSQ=A|splice_region_variant&intron_variant|LOW||Zm00001d002610|Transcript|Zm00001d002610_T001|protein_coding||1/3||||||||||1|||;DP=370;ExcessHet=0;FS=3.197;InbreedingCoeff=0.7307;MLEAC=87;MLEAF=0.58;MQ=58.74;MQRankSum=-0.489;QD=31.07;ReadPosRankSum=0.319;SOR=0.582
