# Supplementary material for: Genome-wide association study reveals genetic basis and candidate genes for chlorophyll content of leaves in maize (Zea mays L.)
Source: PeerJ. 2024 Oct 7;12:e18278. doi: 10.7717/peerj.18278 (PMC11466220; doi:10.7717/peerj.18278)
Supplement: Supplemental Information 1 — Figure S1: Correlation analysis for the CCFSS and CCEFS of maize lines in different environments. *** represents the significant correlation with p-value < 0.001. CCFSS and CCEFS represent chlorophyll contents of fifth leaves at seedling stage and ear leaves at filling stage, respectively.; Figure S2: Heat map of the expression patterns of 177 candidate genes. The value used in the figure is the log10(Exp +1) conversion ratio of the counts of standardized PRKM in different maize tissues in various development stages. Columns and rows are clustered according to expression similarity. Compared with different periods of a specific gene, blue, yellow, and red colors represent higher, moderate, and lower expression, respectively. Table S1: Information of 334 maize lines. Table S2: Significantly associated SNPs detected by the MLM model; Table S3: Candidate genes for 15 CC-related SNPs; Table S4: Top 20 gene ontology terms; Table S5: Top 20 KEGG pathways; Table S6: Variations of eight hub candidate genes; Table S7: Significant markers identified in gene-based association analysis; Table S8: Expression levels of eight hub candidate genes. [file peerj-12-18278-s001.zip › Supplementary Files/Table S8.xlsx]

## Sheet: Sheet1
Table S8. Expression levels of eight hub candidate genes.
Gene	GRMZM2G037152	GRMZM2G073668	GRMZM2G002499	GRMZM5G810275	GRMZM2G324462	GRMZM2G064657	GRMZM5G816561	GRMZM2G467059
Primary_Root_3DAS	2.3981	2.04528	2.01941	2.18058	1.4621	1.47334	0.570543	2.70486
Root_MZ_and_EZ_3DAS	1.85126	2.04926	2.10003	2.25981	1.19756	0.130334	0.394452	2.93284
Root_DZ_3DAS	2.57682	2.00316	2.01068	2.21588	1.49248	1.60767	0.594393	2.53265
Root_CP_3DAS	2.44925	2.04254	2.04755	2.26839	1.63919	0.212188	0.609594	2.48947
Root_Stele_3DAS	2.26557	2.03246	2.01068	2.29358	1.45378	2.21843	0.815578	2.54128
Primary_Root_GH_6DAS	2.05358	2.08073	2.17091	2.24657	1.37346	1.17026	0.509203	2.80245
Root_System_7DAS	1.99322	2.08547	2.04692	2.24408	1.53007	1.26951	0.526339	2.58209
Primary_Root_7DAS	2.07769	2.10527	2.05026	2.29745	1.57438	1.08314	0.782473	2.57054
Seminal_Roots_7DAS	1.8275	1.88807	1.86788	2.02036	1.38075	1.16673	0.173186	2.38477
Primary_Root_Z1_7DAS	1.60379	2.01043	2.13082	2.3009	1.17869	0.262451	0.584331	2.84689
Primary_Root_Z2_7DAS	1.72673	2.05354	2.05778	2.25978	1.487	1.42455	0.247973	2.56759
Primary_Root_Z3_7DAS	1.80236	2.08156	1.9976	2.25847	1.50515	1.3092	0.676694	2.59578
Primary_Root_Z4_7DAS	1.98041	2.0491	2.09806	2.41127	1.60767	1.47929	0.877947	2.39132
Crown_Roots_Nodes1-3_V7	2.04462	2.13732	2.23651	2.45068	1.45894	0.820201	0.568202	2.54372
Crown_Roots_Node4_V7	2.06092	2.1351	2.19667	2.39527	1.48756	0.816241	0.322219	2.53352
Crown_Roots_Node5_V7	2.19443	2.11521	2.29612	2.46235	1.3753	1.01199	0.152288	2.67513
Crown_Roots_Node5_V13	2.24903	2.15397	2.16026	2.43862	1.46315	0.870989	0.127105	2.637
Brace_Roots_Node6_V13	2.36248	2.13691	2.15728	2.3104	1.37383	0	1.01452	2.74819
Coleoptile_GH_6DAS	1.60119	2.18761	2.12685	2.38037	1.33846	1.1209	0.752816	2.85964
Pooled_Leaves_V1	2.58274	2.12467	2.00604	2.12577	1.30168	2.29028	0.818226	2.4893
Topmost_Leaf_V3	2.48886	2.08005	1.86034	2.16453	1.29798	2.29119	1.306	2.44118
Shoot_Tip_V5	2.00898	2.26891	2.0136	2.51395	1.37658	1.53605	0	2.72783
Tip_Stage2_ Leaf_V5	2.66973	2.12258	1.88013	2.10449	1.35564	2.33379	1.38614	2.51352
Base_Stage2_Leaf_V5	2.37887	2.23603	2.12901	2.37566	1.27531	0.93902	0	2.6816
Tip_Stage2_Leaf_V7	2.2382	2.19329	2.10476	2.45719	1.61268	2.48087	0.528917	2.38268
Base_Stage2_Leaf_V7	1.9508	2.21725	2.03571	2.49325	1.4221	0.680336	0	2.59163
Eighth_Leaf_V9	2.27441	2.04415	2.06688	2.33586	1.60831	2.02239	0.409933	2.3368
Eleventh_Leaf_V9	2.79547	2.02886	1.93987	2.25933	1.50284	0.961895	0	2.26663
Thirteenth_Leaf_V9	2.81361	2.01486	1.76155	2.31568	1.44012	0.559907	0	2.32377
Immature_Leaves_V9	2.56041	2.0613	1.92983	2.36528	1.44994	0.252853	0	2.41223
Thirteenth_Leaf_VT	2.70195	2.16758	2.05869	2.39955	1.69461	2.36171	1.00518	2.44823
Thirteenth_Leaf_R2	2.5723	2.12071	2.04116	2.34753	1.68413	2.33461	1.27254	2.39978
Leaf_0DAP	2.00796	2.15812	2.05484	2.41832	1.60336	2.35759	1.05038	2.3712
Leaf_6DAP	2.07617	2.13133	2.12827	2.4347	1.57588	2.36933	1.33325	2.35689
Leaf_12DAP	1.98245	2.18121	2.02061	2.31361	1.59184	2.29003	1.4615	2.44925
Leaf_18DAP	2.17406	2.16385	2.05173	2.3557	1.6113	2.24202	1.31133	2.42654
Leaf_24DAP	2.1873	2.06378	1.99987	2.26083	1.49831	1.93369	1.59517	2.45475
Leaf_30DAP	2.26489	2.11133	2.15204	2.2831	1.61815	2.09681	1.5768	2.40116
Stem_and_SAM_V1	1.77627	2.16283	1.89724	2.47436	1.27393	1.40278	0.340444	2.76612
Stem_and_SAM_V3	1.8512	2.11059	1.981	2.47716	1.23905	1.57403	0	2.70652
First_Internode_V5	2.09978	2.24687	2.09559	2.47505	1.42406	1.80516	0	2.63579
Fourth_Internode_V9	1.65147	2.20809	1.95381	2.51716	1.2307	0.825426	0	2.64605
Internode_0DAP	2.38077	2.14666	2.34569	2.58908	1.43249	1.67201	0.466868	2.41835
Internode_6DAP	2.19365	2.09332	2.3111	2.65998	1.39498	1.83085	0.868644	2.45116
Internode_12DAP	2.32523	2.11478	2.35622	2.47226	1.37731	1.54407	0.783904	2.46374
Internode_18DAP	2.43033	2.10144	2.39585	2.55859	1.44107	1.65128	0.61595	2.51052
Internode_24DAP	2.41878	2.07838	2.38682	2.50084	1.4936	1.72876	0.632457	2.50094
Internode_30DAP	2.40924	2.08739	2.26304	2.48421	1.50065	1.44248	0.594393	2.57166
Immature_Tassel_V13	1.34025	2.27602	1.86368	2.66382	1.40312	0.525045	0	2.64141
Meiotic_Tassel_V18	2.10731	2.2788	1.94042	2.49321	1.54814	0.631444	0.120574	2.38144
Anthers_R1	2.31254	2.11939	1.98502	2.22539	1.51996	0.955207	0.855519	2.43835
Immature_Cob_V18	0.850646	2.31224	1.86935	2.69511	1.43393	0.644439	0	2.51195
Pre-pollination_Cob_R1	1.78661	2.29052	2.05907	2.60469	1.40535	0.790988	0	2.64996
Silks_R1	2.22943	2.29686	2.06348	2.35514	1.36192	0.884229	1.08672	2.51518
Whole_Seed_2DAP	1.87431	2.28003	2.10085	2.58688	1.32634	0.967548	0	2.61857
Whole_Seed_4DAP	1.91651	2.2811	2.1085	2.5447	1.41481	0.661813	0.176091	2.59193
Whole_Seed_6DAP	2.02502	2.25821	2.12333	2.61313	1.33465	0.746634	0.445604	2.4763
Whole_Seed_8DAP	1.90358	2.25329	2.13985	2.55397	1.33686	0.579784	0.702431	2.58129
Whole_Seed_10DAP	1.97727	2.27059	2.08632	2.51326	1.40071	0.545307	0.772322	2.61105
Whole_Seed_12DAP	1.75397	2.2385	1.86445	2.50368	1.38453	0	0.401401	2.66735
Whole_Seed_14DAP	1.29929	2.2878	1.84205	2.41132	1.29732	0	0	2.77251
Whole_Seed_16DAP	1.5387	2.31756	1.75473	2.37725	1.38021	0	0	2.61762
Whole_Seed_18DAP	1.48173	2.22003	1.76433	2.42274	1.266	0	0	2.64351
Whole_Seed_20DAP	1.29623	2.1825	1.73886	2.49139	1.18327	0	0.559907	2.6433
Whole_Seed_22DAP	1.45133	2.18139	1.71282	2.47066	1.26694	0	0	2.56443
Whole_Seed_24DAP	1.4915	2.20561	1.79518	2.47758	1.25983	0	0.225309	2.63998
Endosperm_12DAP	0.781037	2.27612	1.5422	2.55035	1.29557	0	0.184691	2.89068
Endosperm_14DAP	0	2.37475	1.58771	2.45431	1.18156	0	0	2.88106
Endosperm_16DAP	0	2.25368	1.56194	2.30754	1.11793	0	0	2.76872
Endosperm_18DAP	0	2.26397	1.53046	2.41481	1.18611	0	0	2.71458
Endosperm_20DAP	0	2.21614	1.69784	2.46621	0.952792	0	0	2.64028
Endosperm_22DAP	0	2.2384	1.63859	2.41405	0.988559	0	0	2.50217
Endosperm_24DAP	0	2.23772	1.64424	2.39973	0.982723	0	0	2.5607
Embryo_16DAP	1.68133	2.09139	1.49624	2.38977	1.20602	0	1.02653	2.83628
Embryo_18DAP	1.65706	2.10944	1.59318	2.50232	1.21511	0	1.06145	2.87143
Embryo_20DAP	1.38703	2.09857	1.50365	2.46844	1.22194	0	0.986772	2.79701
Embryo_22DAP	1.3653	2.04489	1.44514	2.50579	1.24895	0	0.85187	2.74203
Embryo_24DAP	1.51415	2.05115	1.40824	2.54458	1.31387	0	0.705864	2.79048
Pericarp_18DAP	2.29515	2.20626	2.04673	2.49908	1.3604	0	0.885926	2.5989
